# Supplementary material for: EGFR feedback-inhibition by Ran-binding protein 6 is disrupted in cancer
Source: Nat Commun. 2017 Dec 11;8:2035. doi: 10.1038/s41467-017-02185-w (PMC5725448; doi:10.1038/s41467-017-02185-w)
Supplement: Supplementary file 4 — Supplementary Data 2 [file 41467_2017_2185_MOESM4_ESM.xlsx]

## Sheet: Table S2
# Supplementary Data 2, Gene Ontology EGFR interacting proteins.
	Homo sapiens (REF)	EGFR IP LC-MS/MS
GO biological process complete	#	observed	expected	Fold Enrichment	P value
ribosomal protein import into nucleus (GO:0006610)	8	7	0.17	40.51	6.16e-06
protein refolding (GO:0042026)	20	8	0.43	18.52	0.000159
regulation of inclusion body assembly (GO:0090083)	17	6	0.37	16.34	0.0198
regulation of defense response to virus by virus (GO:0050690)	29	9	0.63	14.37	0.000179
NADH regeneration (GO:0006735)	26	8	0.56	14.24	0.00116
SCF-dependent proteasomal ubiquitin-dependent protein catabolic process (GO:0031146)	72	21	1.56	13.5	2.59e-13
gluconeogenesis (GO:0006094)	45	13	0.97	13.37	3.19e-07
actin-myosin filament sliding (GO:0033275)	38	10	0.82	12.18	0.000137
ERBB2 signaling pathway (GO:0038128)	39	10	0.84	11.87	0.000174
response to epidermal growth factor (GO:0070849)	43	11	0.93	11.84	3.52e-05
negative regulation of ubiquitin-protein ligase activity involved in mitotic cell cycle (GO:0051436)	72	18	1.56	11.57	6.27e-10
negative regulation of G2/M transition of mitotic cell cycle (GO:0010972)	81	20	1.75	11.43	3.24e-11
positive regulation of ubiquitin-protein ligase activity involved in regulation of mitotic cell cycle transition (GO:0051437)	77	19	1.66	11.42	1.6e-10
regulation of cellular amino acid metabolic process (GO:0006521)	61	15	1.32	11.38	9.43e-08
negative regulation of epidermal growth factor receptor signaling pathway (GO:0042059)	40	9	0.86	10.42	0.00262
antigen processing and presentation of exogenous peptide antigen via MHC class I, TAP-dependent (GO:0002479)	76	17	1.64	10.36	1.75e-08
astrocyte differentiation (GO:0048708)	41	9	0.89	10.16	0.00321
Wnt signaling pathway, planar cell polarity pathway (GO:0060071)	101	22	2.18	10.08	1.69e-11
regulation of transcription from RNA polymerase II promoter in response to hypoxia (GO:0061418)	79	17	1.71	9.96	3.19e-08
regulation of cellular response to heat (GO:1900034)	78	16	1.68	9.5	2.74e-07
retina homeostasis (GO:0001895)	70	14	1.51	9.26	6.4e-06
nuclear import (GO:0051170)	143	27	3.09	8.74	3.47e-13
regulation of mRNA stability (GO:0043488)	143	26	3.09	8.42	3.21e-12
T cell receptor signaling pathway (GO:0050852)	152	27	3.28	8.22	1.51e-12
protein stabilization (GO:0050821)	137	24	2.96	8.11	9.79e-11
purine ribonucleoside triphosphate biosynthetic process (GO:0009206)	52	9	1.12	8.01	0.0221
response to heat (GO:0009408)	94	16	2.03	7.88	3.97e-06
homotypic cell-cell adhesion (GO:0034109)	53	9	1.14	7.86	0.0258
antimicrobial humoral response (GO:0019730)	78	13	1.68	7.72	0.000214
protein import (GO:0017038)	170	28	3.67	7.63	2.69e-12
positive regulation of canonical Wnt signaling pathway (GO:0090263)	121	19	2.61	7.27	3.61e-07
protein localization to nucleus (GO:0034504)	172	26	3.72	7	2.21e-10
pyruvate metabolic process (GO:0006090)	68	10	1.47	6.81	0.0261
positive regulation of nucleocytoplasmic transport (GO:0046824)	117	17	2.53	6.73	1.2e-05
regulation of morphogenesis of an epithelium (GO:1905330)	178	25	3.84	6.5	3.42e-09
cornification (GO:0070268)	110	14	2.38	5.89	0.00165
mitochondrial membrane organization (GO:0007006)	105	13	2.27	5.73	0.00606
cellular response to decreased oxygen levels (GO:0036294)	186	23	4.02	5.72	3.61e-07
regulation of cellular ketone metabolic process (GO:0010565)	167	20	3.61	5.54	1.15e-05
neutrophil degranulation (GO:0043312)	484	56	10.45	5.36	4.51e-20
neutrophil activation involved in immune response (GO:0002283)	485	56	10.48	5.35	4.97e-20
neutrophil activation (GO:0042119)	490	56	10.58	5.29	8.03e-20
leukocyte degranulation (GO:0043299)	504	57	10.89	5.24	5.09e-20
neutrophil mediated immunity (GO:0002446)	497	56	10.74	5.22	1.56e-19
response to endoplasmic reticulum stress (GO:0034976)	240	27	5.18	5.21	6.08e-08
response to hydrogen peroxide (GO:0042542)	107	12	2.31	5.19	0.0434
response to topologically incorrect protein (GO:0035966)	173	19	3.74	5.08	0.000116
response to unfolded protein (GO:0006986)	155	17	3.35	5.08	0.000681
platelet activation (GO:0030168)	142	15	3.07	4.89	0.00621
anatomical structure homeostasis (GO:0060249)	287	30	6.2	4.84	2.47e-08
regulation of protein localization to nucleus (GO:1900180)	217	22	4.69	4.69	3.51e-05
cellular response to tumor necrosis factor (GO:0071356)	227	23	4.9	4.69	1.58e-05
regulation of response to biotic stimulus (GO:0002831)	140	14	3.02	4.63	0.0269
regulation of viral process (GO:0050792)	263	25	5.68	4.4	1.11e-05
regulation of cell-substrate adhesion (GO:0010810)	180	16	3.89	4.12	0.0242
negative regulation of transferase activity (GO:0051348)	363	32	7.84	4.08	3.5e-07
MAPK cascade (GO:0000165)	376	32	8.12	3.94	8.35e-07
protein polyubiquitination (GO:0000209)	284	24	6.13	3.91	0.000216
positive regulation of cellular catabolic process (GO:0031331)	359	30	7.75	3.87	4.96e-06
response to decreased oxygen levels (GO:0036293)	339	28	7.32	3.82	2.4e-05
response to peptide hormone (GO:0043434)	364	30	7.86	3.82	6.8e-06
viral process (GO:0016032)	833	67	17.99	3.72	3.42e-16
ribose phosphate metabolic process (GO:0019693)	386	31	8.34	3.72	6.49e-06
symbiosis, encompassing mutualism through parasitism (GO:0044403)	880	70	19.01	3.68	8.02e-17
generation of precursor metabolites and energy (GO:0006091)	309	24	6.67	3.6	0.000998
muscle system process (GO:0003012)	285	22	6.16	3.57	0.00371
response to drug (GO:0042493)	411	31	8.88	3.49	2.78e-05
response to oxidative stress (GO:0006979)	360	27	7.78	3.47	0.000326
positive regulation of catabolic process (GO:0009896)	418	31	9.03	3.43	4.09e-05
single-organism cellular localization (GO:1902580)	663	48	14.32	3.35	4.68e-09
cell-cell signaling by wnt (GO:0198738)	348	25	7.52	3.33	0.00229
regulation of immune system process (GO:0002682)	1436	99	31.02	3.19	6.44e-21
purine-containing compound metabolic process (GO:0072521)	411	28	8.88	3.15	0.00128
skin development (GO:0043588)	372	25	8.04	3.11	0.00757
cell-cell adhesion (GO:0098609)	433	29	9.35	3.1	0.00109
mitochondrion organization (GO:0007005)	405	27	8.75	3.09	0.00323
epidermis development (GO:0008544)	407	27	8.79	3.07	0.00355
supramolecular fiber organization (GO:0097435)	376	24	8.12	2.96	0.0297
negative regulation of phosphorylation (GO:0042326)	427	26	9.22	2.82	0.0271
positive regulation of cell death (GO:0010942)	617	37	13.33	2.78	0.000325
negative regulation of molecular function (GO:0044092)	1113	60	24.04	2.5	9.11e-07
immune response (GO:0006955)	1639	88	35.4	2.49	2.06e-11
programmed cell death (GO:0012501)	1026	55	22.16	2.48	7.23e-06
cellular macromolecular complex assembly (GO:0034622)	767	41	16.57	2.47	0.00126
regulation of anatomical structure morphogenesis (GO:0022603)	944	48	20.39	2.35	0.000458
positive regulation of signaling (GO:0023056)	1561	79	33.72	2.34	1.45e-08
biological adhesion (GO:0022610)	869	41	18.77	2.18	0.0284
protein phosphorylation (GO:0006468)	976	45	21.08	2.13	0.0169
single-organism biosynthetic process (GO:0044711)	1172	52	25.32	2.05	0.00792
carbohydrate derivative metabolic process (GO:1901135)	1074	47	23.2	2.03	0.0392
regulation of signaling (GO:0023051)	3105	128	67.07	1.91	1.28e-09
regulation of multicellular organismal process (GO:0051239)	2648	105	57.2	1.84	3.88e-06
cellular component biogenesis (GO:0044085)	2457	96	53.07	1.81	5.69e-05
negative regulation of biological process (GO:0048519)	4737	170	102.32	1.66	4.53e-09
positive regulation of biological process (GO:0048518)	5321	183	114.93	1.59	1.54e-08
single-multicellular organism process (GO:0044707)	5505	167	118.91	1.4	0.00372
single-organism process (GO:0044699)	12669	354	273.65	1.29	5.99e-12
biological_process (GO:0008150)	17240	416	372.39	1.12	2.99e-05
Unclassified (UNCLASSIFIED)	3732	37	80.61	0.46	0
