# Supplementary material for: EGFR feedback-inhibition by Ran-binding protein 6 is disrupted in cancer
Source: Nat Commun. 2017 Dec 11;8:2035. doi: 10.1038/s41467-017-02185-w (PMC5725448; doi:10.1038/s41467-017-02185-w)
Supplement: Supplementary file 6 — Supplementary Data 4 [file 41467_2017_2185_MOESM6_ESM.xlsx]

## Sheet: Table S4
# Supplementary Data 4, Gene Ontology RanBP6 interacting proteins.
	Homo sapiens (REF)	RanBP6 IP LC-MS/MS
GO biological process complete	#	observed	expected	Fold Enrichment	P value
positive regulation of RNA polymerase II transcriptional preinitiation complex assembly (GO:0045899)	9	7	0.1	70.92	1.25e-07
SRP-dependent cotranslational protein targeting to membrane (GO:0006614)	94	40	1.03	38.8	4.02e-46
regulation of cellular amino acid metabolic process (GO:0006521)	61	24	0.67	35.88	1.38e-25
establishment of protein localization to endoplasmic reticulum (GO:0072599)	107	40	1.17	34.09	6.37e-44
negative regulation of ubiquitin-protein ligase activity involved in mitotic cell cycle (GO:0051436)	72	25	0.79	31.66	1.89e-25
viral transcription (GO:0019083)	113	39	1.24	31.47	2.07e-41
SCF-dependent proteasomal ubiquitin-dependent protein catabolic process (GO:0031146)	72	24	0.79	30.39	6.67e-24
antigen processing and presentation of exogenous peptide antigen via MHC class I, TAP-dependent (GO:0002479)	76	25	0.83	29.99	7.04e-25
positive regulation of ubiquitin-protein ligase activity involved in regulation of mitotic cell cycle transition (GO:0051437)	77	25	0.84	29.6	9.67e-25
nuclear-transcribed mRNA catabolic process, nonsense-mediated decay (GO:0000184)	118	38	1.29	29.36	3.86e-39
viral gene expression (GO:0019080)	124	39	1.36	28.68	7.04e-40
negative regulation of G2/M transition of mitotic cell cycle (GO:0010972)	81	25	0.89	28.14	3.3e-24
regulation of transcription from RNA polymerase II promoter in response to hypoxia (GO:0061418)	79	24	0.87	27.7	5.79e-23
NIK/NF-kappaB signaling (GO:0038061)	85	25	0.93	26.82	1.06e-23
multi-organism metabolic process (GO:0044033)	143	39	1.57	24.87	1.54e-37
translational initiation (GO:0006413)	146	38	1.6	23.73	9.79e-36
ribosomal large subunit assembly (GO:0000027)	24	6	0.26	22.8	0.00285
Wnt signaling pathway, planar cell polarity pathway (GO:0060071)	101	25	1.11	22.57	6.81e-22
positive regulation of canonical Wnt signaling pathway (GO:0090263)	121	24	1.33	18.09	1.08e-18
tumor necrosis factor-mediated signaling pathway (GO:0033209)	122	24	1.34	17.94	1.31e-18
stimulatory C-type lectin receptor signaling pathway (GO:0002223)	123	24	1.35	17.79	1.57e-18
long-chain fatty-acyl-CoA metabolic process (GO:0035336)	48	9	0.53	17.1	3.8e-05
regulation of mRNA stability (GO:0043488)	143	26	1.57	16.58	1.47e-19
long-chain fatty-acyl-CoA biosynthetic process (GO:0035338)	44	8	0.48	16.58	0.00035
rRNA processing (GO:0006364)	257	40	2.82	14.19	2.79e-29
regulation of morphogenesis of an epithelium (GO:1905330)	178	27	1.95	13.83	2.03e-18
regulation of cellular ketone metabolic process (GO:0010565)	167	25	1.83	13.65	1.05e-16
viral life cycle (GO:0019058)	299	43	3.28	13.11	2.24e-30
cellular response to decreased oxygen levels (GO:0036294)	186	26	2.04	12.75	9.15e-17
ribosome biogenesis (GO:0042254)	317	42	3.48	12.08	3.53e-28
heterocycle catabolic process (GO:0046700)	396	42	4.34	9.67	2e-24
cellular response to tumor necrosis factor (GO:0071356)	227	24	2.49	9.64	1.43e-12
response to tumor necrosis factor (GO:0034612)	248	24	2.72	8.82	9.8e-12
organic cyclic compound catabolic process (GO:1901361)	441	42	4.84	8.68	1.23e-22
protein deubiquitination (GO:0016579)	285	26	3.13	8.32	2.37e-12
mitochondrial transport (GO:0006839)	229	20	2.51	7.96	1.61e-08
mitochondrial membrane organization (GO:0007006)	105	9	1.15	7.82	0.0255
positive regulation of cellular catabolic process (GO:0031331)	359	30	3.94	7.62	1.09e-13
response to decreased oxygen levels (GO:0036293)	339	27	3.72	7.26	1.6e-11
response to endoplasmic reticulum stress (GO:0034976)	240	19	2.63	7.22	3.05e-07
MAPK cascade (GO:0000165)	376	29	4.12	7.03	3.07e-12
positive regulation of defense response (GO:0031349)	379	29	4.16	6.98	3.76e-12
cell-cell signaling by wnt (GO:0198738)	348	26	3.82	6.81	2.35e-10
negative regulation of transferase activity (GO:0051348)	363	27	3.98	6.78	8.07e-11
positive regulation of catabolic process (GO:0009896)	418	30	4.58	6.54	6.04e-12
symbiosis, encompassing mutualism through parasitism (GO:0044403)	880	59	9.65	6.11	1.55e-25
cell surface receptor signaling pathway involved in cell-cell signaling (GO:1905114)	426	26	4.67	5.57	2.15e-08
organonitrogen compound biosynthetic process (GO:1901566)	1025	55	11.24	4.89	6.55e-19
intracellular transport (GO:0046907)	1344	70	14.74	4.75	9.89e-25
mitotic cell cycle process (GO:1903047)	766	36	8.4	4.29	2.11e-09
mitochondrion organization (GO:0007005)	405	18	4.44	4.05	0.00599
neutrophil degranulation (GO:0043312)	484	21	5.31	3.96	0.00102
neutrophil activation involved in immune response (GO:0002283)	485	21	5.32	3.95	0.00106
neutrophil activation (GO:0042119)	490	21	5.37	3.91	0.00125
neutrophil mediated immunity (GO:0002446)	497	21	5.45	3.85	0.00158
nitrogen compound transport (GO:0071705)	1709	69	18.74	3.68	5.14e-18
positive regulation of immune system process (GO:0002684)	990	34	10.86	3.13	3.69e-05
negative regulation of molecular function (GO:0044092)	1113	36	12.21	2.95	5.74e-05
regulation of anatomical structure morphogenesis (GO:0022603)	944	28	10.35	2.7	0.0172
negative regulation of response to stimulus (GO:0048585)	1373	40	15.06	2.66	0.000134
negative regulation of cell communication (GO:0010648)	1203	35	13.19	2.65	0.00125
negative regulation of signaling (GO:0023057)	1207	35	13.24	2.64	0.00135
single-organism biosynthetic process (GO:0044711)	1172	32	12.85	2.49	0.0174
positive regulation of molecular function (GO:0044093)	1885	50	20.67	2.42	3.33e-05
positive regulation of cell communication (GO:0010647)	1553	41	17.03	2.41	0.00125
negative regulation of biological process (GO:0048519)	4737	109	51.95	2.1	1.05e-12
response to stress (GO:0006950)	3246	63	35.6	1.77	0.0229
regulation of biological quality (GO:0065008)	3510	66	38.49	1.71	0.0358
single-organism process (GO:0044699)	12669	176	138.94	1.27	0.00142
cellular process (GO:0009987)	14892	202	163.32	1.24	7.9e-06
biological_process (GO:0008150)	17240	218	189.07	1.15	0.000105
Unclassified (UNCLASSIFIED)	3732	12	40.93	0.29	0
