# Supplementary material for: EGFR feedback-inhibition by Ran-binding protein 6 is disrupted in cancer
Source: Nat Commun. 2017 Dec 11;8:2035. doi: 10.1038/s41467-017-02185-w (PMC5725448; doi:10.1038/s41467-017-02185-w)
Supplement: Supplementary file 8 — Supplementary Data 6 [file 41467_2017_2185_MOESM8_ESM.xlsx]

## Sheet: Table S7
# Supplementary Data 6, Cancer Cell line Encyclopedia (CCLE) data.
Cell_line	EGFR_mRNA_Zscores	RANBP6_mRNA_Zscores	PTEN_gistic	PTEN_mut	PTEN_status		# GISTIC scores:
A101D_SKIN	-0.1587	-1.9608	-2	NA	PTEN altered		# -2 = Homdel
A172_CENTRAL_NERVOUS_SYSTEM	0.649	0.374	-1	NA	PTEN wt		# -1 = Hetloss
A204_SOFT_TISSUE	-0.9891	0.5027	0	NA	PTEN wt		# 0 = Diploid
A2058_SKIN	-0.9549	0.4303	0	L112Q	PTEN altered		# 1 = Gain
A253_SALIVARY_GLAND	0.9383	1.9361	-1	L152P	PTEN altered		# 2 = Amp
A2780_OVARY	-1.014	-1.3166	0	K128_R130del	PTEN altered
A375_SKIN	-0.471	0.3837	0	NA	PTEN wt
A3KAW_HAEMATOPOIETIC_AND_LYMPHOID_TISSUE	-0.3806	0.6334	0	NA	PTEN wt
A498_KIDNEY	1.5366	-2.8948	0	NA	PTEN wt
A4FUK_HAEMATOPOIETIC_AND_LYMPHOID_TISSUE	-1.0452	0.369	-1	NA	PTEN wt
A549_LUNG	1.3244	-1.521	0	NA	PTEN wt
A673_BONE	-0.564	-1.5284	0	NA	PTEN wt
A704_KIDNEY	1.3227	-2.3912	0	NA	PTEN wt
ABC1_LUNG	2.0225	0.0255	1	NA	PTEN wt
ACCMESO1_PLEURA	0.3528	0.4197	-2	NA	PTEN altered
ACHN_KIDNEY	1.9316	-1.1351	1	NA	PTEN wt
AGS_STOMACH	0.0781	0.8407	0	NA	PTEN wt
ALEXANDERCELLS_LIVER	0.5384	-2.5526	-1	NA	PTEN wt
ALLSIL_HAEMATOPOIETIC_AND_LYMPHOID_TISSUE	-1.144	1.3142	0	NA	PTEN wt
AM38_CENTRAL_NERVOUS_SYSTEM	1.084	1.0941	0	NA	PTEN wt
AML193_HAEMATOPOIETIC_AND_LYMPHOID_TISSUE	-0.8808	0.895	0	NA	PTEN wt
AMO1_HAEMATOPOIETIC_AND_LYMPHOID_TISSUE	-1.081	0.6966	-1	NA	PTEN wt
AN3CA_ENDOMETRIUM	0.9178	0.6162	1	R130Qfs*4	PTEN altered
ASPC1_PANCREAS	2.9449	-3.6929	1	NA	PTEN wt
AU565_BREAST	1.6018	-2.9878	-1	NA	PTEN wt
BCP1_HAEMATOPOIETIC_AND_LYMPHOID_TISSUE	-0.7708	0.3556	-2	NA	PTEN altered
BCPAP_THYROID	3.1047	0.151	0	NA	PTEN wt
BDCM_HAEMATOPOIETIC_AND_LYMPHOID_TISSUE	-0.4403	0.9549	0	NA	PTEN wt
BECKER_CENTRAL_NERVOUS_SYSTEM	1.0513	-0.0297	-2	NA	PTEN altered
BEN_LUNG	-0.6532	-1.6401	-1	NA	PTEN wt
BFTC905_URINARY_TRACT	1.1989	-3.0472	0	NA	PTEN wt
BFTC909_KIDNEY	1.1352	2.6842	1	NA	PTEN wt
BHY_UPPER_AERODIGESTIVE_TRACT	2.9878	0.2721	0	NA	PTEN wt
BICR16_UPPER_AERODIGESTIVE_TRACT	3.228	-3.9772	-1	NA	PTEN wt
BICR18_UPPER_AERODIGESTIVE_TRACT	1.1676	-2.6121	-1	NA	PTEN wt
BICR31_UPPER_AERODIGESTIVE_TRACT	0.8742	-0.7791	-1	NA	PTEN wt
BICR56_UPPER_AERODIGESTIVE_TRACT	2.0384	-0.5113	0	NA	PTEN wt
BICR6_UPPER_AERODIGESTIVE_TRACT	2.5055	-2.874	0	NA	PTEN wt
BL41_HAEMATOPOIETIC_AND_LYMPHOID_TISSUE	-1.2165	0.2755	-2	NA	PTEN altered
BL70_HAEMATOPOIETIC_AND_LYMPHOID_TISSUE	-0.8694	0.679	0	NA	PTEN wt
BT20_BREAST	3.7618	-0.7062	-2	NA	PTEN altered
BT474_BREAST	-0.6637	-1.7311	-1	NA	PTEN wt
BT483_BREAST	-0.2287	-0.6734	-1	NA	PTEN wt
BT549_BREAST	1.5157	-0.7009	1	NA	PTEN wt
BV173_HAEMATOPOIETIC_AND_LYMPHOID_TISSUE	-0.5275	0.1486	0	NA	PTEN wt
BXPC3_PANCREAS	1.7639	-1.3522	-1	NA	PTEN wt
C2BBE1_LARGE_INTESTINE	0.3547	-1.5544	0	NA	PTEN wt
C32_SKIN	-0.7515	-1.1529	-1	NA	PTEN wt
C3A_LIVER	-0.3784	-1.1563	1	NA	PTEN wt
CA46_HAEMATOPOIETIC_AND_LYMPHOID_TISSUE	-0.4286	-0.5604	0	NA	PTEN wt
CADOES1_BONE	-0.8707	0.0753	0	NA	PTEN wt
CAKI1_KIDNEY	1.3668	-1.9007	1	NA	PTEN wt
CAKI2_KIDNEY	1.9138	-2.8706	1	NA	PTEN wt
CAL120_BREAST	0.8987	-0.6297	-1	NA	PTEN wt
CAL12T_LUNG	1.5725	1.0387	1	NA	PTEN wt
CAL148_BREAST	-0.4925	-0.6989	0	Q298*,I253N	PTEN altered
CAL27_UPPER_AERODIGESTIVE_TRACT	4.2	-0.6221	0	NA	PTEN wt
CAL29_URINARY_TRACT	1.9209	0.5777	0	NA	PTEN wt
CAL33_UPPER_AERODIGESTIVE_TRACT	3.9689	-1.1742	0	NA	PTEN wt
CAL51_BREAST	-0.0503	0.3979	0	V290*,N323Kfs*2	PTEN altered
CAL54_KIDNEY	1.6609	-0.7437	0	NA	PTEN wt
CAL62_THYROID	2.0044	0.9025	0	NA	PTEN wt
CAL78_BONE	-0.3834	-2.932	-1	NA	PTEN wt
CAL851_BREAST	1.9089	0.4494	-1	NA	PTEN wt
CALU1_LUNG	1.8815	-1.0834	-1	NA	PTEN wt
CALU3_LUNG	0.6977	-0.3731	-1	NA	PTEN wt
CALU6_LUNG	0.8722	-0.7509	0	NA	PTEN wt
CAMA1_BREAST	-0.765	0.8714	-1	D92H,F278Lfs*12	PTEN altered
CAOV3_OVARY	1.5527	-1.8028	1	NA	PTEN wt
CAOV4_OVARY	-0.5114	-0.0362	0	NA	PTEN wt
CAPAN1_PANCREAS	0.3189	-1.2306	1	NA	PTEN wt
CAPAN2_PANCREAS	1.5376	-2.9076	0	NA	PTEN wt
CAS1_CENTRAL_NERVOUS_SYSTEM	0.1777	0.9506	-1	S287Qfs*4	PTEN altered
CCFSTTG1_CENTRAL_NERVOUS_SYSTEM	1.6038	-0.0942	-1	L112R	PTEN altered
CCK81_LARGE_INTESTINE	-0.4058	-1.9092	0	NA	PTEN wt
CFPAC1_PANCREAS	1.2681	-2.2012	0	NA	PTEN wt
CGTHW1_THYROID	1.4378	-1.2965	0	NA	PTEN wt
CHAGOK1_LUNG	1.5588	-1.7461	0	NA	PTEN wt
CHL1_SKIN	-1.3517	1.3939	-1	NA	PTEN wt
CHP212_AUTONOMIC_GANGLIA	-0.0676	2.3271	0	NA	PTEN wt
CI1_HAEMATOPOIETIC_AND_LYMPHOID_TISSUE	-0.5614	0.82	0	NA	PTEN wt
CJM_SKIN	2.0118	-0.8582	-1	NA	PTEN wt
CL11_LARGE_INTESTINE	1.0656	0.4407	0	NA	PTEN wt
CL14_LARGE_INTESTINE	0.4225	0.6248	0	NA	PTEN wt
CL34_LARGE_INTESTINE	-0.1807	-0.8945	1	NA	PTEN wt
CL40_LARGE_INTESTINE	0.1706	-2.5632	0	NA	PTEN wt
CMK_HAEMATOPOIETIC_AND_LYMPHOID_TISSUE	-0.7428	-2.1527	0	NA	PTEN wt
CMK115_HAEMATOPOIETIC_AND_LYMPHOID_TISSUE	-1.3284	-0.941	1	NA	PTEN wt
CMLT1_HAEMATOPOIETIC_AND_LYMPHOID_TISSUE	-1.1997	0.5039	0	A72T	PTEN altered
COLO205_LARGE_INTESTINE	-0.0272	-0.6649	0	NA	PTEN wt
COLO320_LARGE_INTESTINE	-0.703	-0.0085	0	NA	PTEN wt
COLO668_LUNG	-1.1068	0.1519	-1	NA	PTEN wt
COLO679_SKIN	-1.1426	-3.314	0	NA	PTEN wt
COLO680N_OESOPHAGUS	2.3609	-0.713	-1	NA	PTEN wt
COLO684_ENDOMETRIUM	-0.6678	-0.4238	0	R130*	PTEN altered
COLO704_OVARY	-1.0892	0.5794	0	R130*	PTEN altered
COLO741_SKIN	-0.2982	-2.8598	-1	NA	PTEN wt
COLO775_HAEMATOPOIETIC_AND_LYMPHOID_TISSUE	-1.1817	1.1673	-1	NA	PTEN wt
COLO783_SKIN	-0.0529	-1.8653	-1	NA	PTEN wt
COLO792_SKIN	-0.7412	-3.2647	0	NA	PTEN wt
COLO818_SKIN	-0.689	-1.1521	-1	NA	PTEN wt
COLO829_SKIN	-0.7757	-1.518	-1	NA	PTEN wt
CORL23_LUNG	1.3404	-0.9256	0	NA	PTEN wt
CORL24_LUNG	-1.4456	-0.7964	0	NA	PTEN wt
CORL279_LUNG	-1.3554	-1.2854	-1	NA	PTEN wt
CORL47_LUNG	-1.0374	-0.0244	-1	E18*	PTEN altered
CORL51_LUNG	-1.1712	0.4786	0	NA	PTEN wt
CORL88_LUNG	-0.874	-0.0088	-1	NA	PTEN wt
CORL95_LUNG	-1.0197	-0.4792	-1	NA	PTEN wt
COV318_OVARY	-0.0017	-1.1702	-1	NA	PTEN wt
COV362_OVARY	0.5412	-2.7057	2	NA	PTEN wt
COV434_OVARY	-0.8655	1.3082	0	NA	PTEN wt
COV504_OVARY	0.7629	1.2586	-1	NA	PTEN wt
COV644_OVARY	1.2116	0.1166	-1	NA	PTEN wt
CPCN_LUNG	-0.4144	0.8872	0	NA	PTEN wt
CW2_LARGE_INTESTINE	-0.1603	-1.6307	0	P38H	PTEN altered
D341MED_CENTRAL_NERVOUS_SYSTEM	-0.4837	2.1473	0	NA	PTEN wt
DANG_PANCREAS	1.3314	-1.3249	0	NA	PTEN wt
DAOY_CENTRAL_NERVOUS_SYSTEM	0.615	1.0544	-1	NA	PTEN wt
DAUDI_HAEMATOPOIETIC_AND_LYMPHOID_TISSUE	0.3666	0.1194	0	NA	PTEN wt
DB_HAEMATOPOIETIC_AND_LYMPHOID_TISSUE	-0.8357	0.6369	-1	NA	PTEN wt
DBTRG05MG_CENTRAL_NERVOUS_SYSTEM	0.0784	0.1801	0	NA	PTEN wt
DEL_HAEMATOPOIETIC_AND_LYMPHOID_TISSUE	-0.5636	0.6587	0	NA	PTEN wt
DETROIT562_UPPER_AERODIGESTIVE_TRACT	2.2479	-0.6887	-1	NA	PTEN wt
DKMG_CENTRAL_NERVOUS_SYSTEM	0.7582	-1.3664	-1	T167A	PTEN altered
DM3_PLEURA	0.7026	0.3201	0	NA	PTEN wt
DMS114_LUNG	-0.9016	-0.7043	1	NA	PTEN wt
DMS153_LUNG	-0.1685	0.9063	0	NA	PTEN wt
DMS273_LUNG	-0.5012	-1.4415	-1	K128N	PTEN altered
DMS454_LUNG	-1.1092	0.7079	-1	NA	PTEN wt
DMS53_LUNG	-0.3333	-0.1557	0	NA	PTEN wt
DMS79_LUNG	0.06	1.6677	-1	NA	PTEN wt
DND41_HAEMATOPOIETIC_AND_LYMPHOID_TISSUE	-0.9848	-1.7143	1	P95Q	PTEN altered
DOHH2_HAEMATOPOIETIC_AND_LYMPHOID_TISSUE	-0.637	-0.1482	0	NA	PTEN wt
DU145_PROSTATE	1.0962	0.7396	0	NA	PTEN wt
DU4475_BREAST	-0.964	-1.393	-2	NA	PTEN altered
DV90_LUNG	-0.0351	-1.5174	0	NA	PTEN wt
EB2_HAEMATOPOIETIC_AND_LYMPHOID_TISSUE	-0.8678	-0.2651	-1	NA	PTEN wt
EBC1_LUNG	1.4795	-2.1194	1	NA	PTEN wt
ECC10_STOMACH	-1.3293	0.415	-1	NA	PTEN wt
ECC12_STOMACH	-1.5789	0.6675	0	NA	PTEN wt
ECGI10_OESOPHAGUS	2.7347	1.9941	-1	NA	PTEN wt
EFE184_ENDOMETRIUM	1.6016	-2.6226	0	NA	PTEN wt
EFM19_BREAST	-0.2285	0.4579	-1	NA	PTEN wt
EFM192A_BREAST	-0.9954	-2.5356	0	NA	PTEN wt
EFO21_OVARY	1.1927	-3.6241	-1	NA	PTEN wt
EFO27_OVARY	1.0763	-3.069	0	K267Rfs*9	PTEN altered
EHEB_HAEMATOPOIETIC_AND_LYMPHOID_TISSUE	-1.1559	-0.3857	0	NA	PTEN wt
EJM_HAEMATOPOIETIC_AND_LYMPHOID_TISSUE	-0.7004	1.9362	0	NA	PTEN wt
EM2_HAEMATOPOIETIC_AND_LYMPHOID_TISSUE	-0.6245	-0.5751	0	NA	PTEN wt
EN_ENDOMETRIUM	-0.4539	-1.0167	0	NA	PTEN wt
EOL1_HAEMATOPOIETIC_AND_LYMPHOID_TISSUE	-0.9177	-0.1441	0	NA	PTEN wt
EPLC272H_LUNG	2.6562	-0.1592	1	NA	PTEN wt
ES2_OVARY	1.542	1.02	1	NA	PTEN wt
ESS1_ENDOMETRIUM	0.4313	-0.2336	0	R142W	PTEN altered
EVSAT_BREAST	-0.7683	-1.2754	-1	T319*	PTEN altered
F36P_HAEMATOPOIETIC_AND_LYMPHOID_TISSUE	-1.2084	-0.0367	0	NA	PTEN wt
FADU_UPPER_AERODIGESTIVE_TRACT	2.0587	1.8096	0	NA	PTEN wt
FTC133_THYROID	1.0392	-0.7441	1	R130*	PTEN altered
FTC238_THYROID	0.0273	1.5718	-1	R130*	PTEN altered
FU97_STOMACH	0.532	-1.5484	0	NA	PTEN wt
FUOV1_OVARY	0.7795	1.7439	0	NA	PTEN wt
G361_SKIN	-1.3011	-0.9393	-1	NA	PTEN wt
G401_SOFT_TISSUE	-0.8783	-0.4563	0	NA	PTEN wt
G402_SOFT_TISSUE	-0.2496	0.0322	0	NA	PTEN wt
GAMG_CENTRAL_NERVOUS_SYSTEM	1.9999	0.1188	-1	NA	PTEN wt
GCIY_STOMACH	1.4748	-1.4652	-1	NA	PTEN wt
GCT_SOFT_TISSUE	1.8297	-0.6868	0	P204L	PTEN altered
GDM1_HAEMATOPOIETIC_AND_LYMPHOID_TISSUE	-0.7417	0.7269	0	NA	PTEN wt
GI1_CENTRAL_NERVOUS_SYSTEM	0.2437	0.2725	0	NA	PTEN wt
GMS10_CENTRAL_NERVOUS_SYSTEM	1.0481	-1.1643	-2	I101T	PTEN altered
GOS3_CENTRAL_NERVOUS_SYSTEM	1.409	-0.0741	-1	C124S	PTEN altered
GP2D_LARGE_INTESTINE	0.4345	-1.1863	0	E106G	PTEN altered
GRANTA519_HAEMATOPOIETIC_AND_LYMPHOID_TISSUE	-0.7842	0.0058	0	NA	PTEN wt
GSS_STOMACH	-0.6823	-0.275	0	NA	PTEN wt
GSU_STOMACH	0.3028	-0.4828	1	NA	PTEN wt
H4_CENTRAL_NERVOUS_SYSTEM	0.8688	-1.7053	-2	NA	PTEN altered
HARA_LUNG	1.3516	-0.6932	0	NA	PTEN wt
HCC1143_BREAST	2.1967	-3.1894	-1	NA	PTEN wt
HCC1171_LUNG	0.2372	0.9895	-1	NA	PTEN wt
HCC1187_BREAST	0.9467	-0.8875	-1	NA	PTEN wt
HCC1195_LUNG	1.0071	-0.0695	0	NA	PTEN wt
HCC1395_BREAST	0.9708	0.6613	-1	NA	PTEN wt
HCC1419_BREAST	-0.7715	-1.8817	-1	NA	PTEN wt
HCC1428_BREAST	-0.1444	-3.0321	0	NA	PTEN wt
HCC15_LUNG	0.7591	-1.774	0	NA	PTEN wt
HCC1500_BREAST	-1.0852	-0.6193	-1	NA	PTEN wt
HCC1569_BREAST	-0.5287	-2.7843	-1	K267Rfs*9	PTEN altered
HCC1599_BREAST	-0.5092	0.4022	0	NA	PTEN wt
HCC1806_BREAST	2.5405	-4.2921	1	NA	PTEN wt
HCC1954_BREAST	0.6416	3.0491	-1	NA	PTEN wt
HCC202_BREAST	0.2914	1.1927	0	NA	PTEN wt
HCC2157_BREAST	-0.1146	0.9634	-1	NA	PTEN wt
HCC2218_BREAST	0.5994	0.9699	0	NA	PTEN wt
HCC2279_LUNG	2.52	-2.609	-1	NA	PTEN wt
HCC2935_LUNG	1.3297	-0.9225	-1	L108R	PTEN altered
HCC33_LUNG	-1.1994	0.5279	-1	NA	PTEN wt
HCC366_LUNG	1.6262	-0.3945	1	NA	PTEN wt
HCC38_BREAST	0.2306	1.6787	-1	NA	PTEN wt
HCC4006_LUNG	2.0731	1.7649	1	NA	PTEN wt
HCC44_LUNG	1.7223	-1.7959	-1	NA	PTEN wt
HCC56_LARGE_INTESTINE	-0.6085	2.1049	1	NA	PTEN wt
HCC70_BREAST	2.2753	0.7593	-1	F90Lfs*9	PTEN altered
HCC78_LUNG	0.4933	2.2378	0	NA	PTEN wt
HCC827_LUNG	4.863	0.5539	-1	NA	PTEN wt
HCC95_LUNG	1.335	0.6634	0	NA	PTEN wt
HCT116_LARGE_INTESTINE	0.3722	-0.7413	0	NA	PTEN wt
HCT15_LARGE_INTESTINE	0.124	-0.0683	0	NA	PTEN wt
HDLM2_HAEMATOPOIETIC_AND_LYMPHOID_TISSUE	-0.6077	2.8526	0	NA	PTEN wt
HDMYZ_HAEMATOPOIETIC_AND_LYMPHOID_TISSUE	0.5282	-1.2752	-1	NA	PTEN wt
HEC108_ENDOMETRIUM	2.9712	-0.6537	0	V290*,K6Rfs*4	PTEN altered
HEC151_ENDOMETRIUM	0.7887	0.5127	0	Y76*,I33del	PTEN altered
HEC1A_ENDOMETRIUM	1.4363	-1.2949	0	NA	PTEN wt
HEC1B_ENDOMETRIUM	0.6427	1.293	-1	NA	PTEN wt
HEC251_ENDOMETRIUM	0.6127	0.7323	0	S10N,E299*	PTEN altered
HEC265_ENDOMETRIUM	1.8014	0.7077	0	T319Nfs*6	PTEN altered
HEC50B_ENDOMETRIUM	1.1752	-2.2419	0	NA	PTEN wt
HEC59_ENDOMETRIUM	-0.2807	0.4903	1	Y46H,R233*,K267Rfs*9,P246L	PTEN altered
HEC6_ENDOMETRIUM	0.649	3.0573	-1	V290*,X85_splice	PTEN altered
HEL_HAEMATOPOIETIC_AND_LYMPHOID_TISSUE	-0.8295	2.9237	-1	NA	PTEN wt
HEL9217_HAEMATOPOIETIC_AND_LYMPHOID_TISSUE	-1.0448	2.1887	-1	NA	PTEN wt
HEPG2_LIVER	-0.2981	-0.7814	0	NA	PTEN wt
HEYA8_OVARY	2.0913	1.4717	0	NA	PTEN wt
HGC27_STOMACH	-0.8255	1.7243	-1	NA	PTEN wt
HH_HAEMATOPOIETIC_AND_LYMPHOID_TISSUE	-0.509	0.3186	-1	NA	PTEN wt
HLF_LIVER	1.7498	-1.0404	0	NA	PTEN wt
HLFA_LUNG	1.367	-0.0022	0	NA	PTEN wt
HMC18_BREAST	0.0816	0.1863	-1	NA	PTEN wt
HOS_BONE	0.4885	1.5241	0	NA	PTEN wt
HPAFII_PANCREAS	1.7261	-3.0826	-1	NA	PTEN wt
HPBALL_HAEMATOPOIETIC_AND_LYMPHOID_TISSUE	-0.9724	-0.3481	0	NA	PTEN wt
HS172T_URINARY_TRACT	0.6135	1.7649	0	NA	PTEN wt
HS229T_LUNG	0.8579	1.1943	0	NA	PTEN wt
HS281T_BREAST	0.5832	-0.6772	0	NA	PTEN wt
HS343T_BREAST	0.9642	-0.3259	0	NA	PTEN wt
HS571T_OVARY	0.2858	-1.1799	0	NA	PTEN wt
HS578T_BREAST	1.2113	-1.1283	-1	NA	PTEN wt
HS600T_SKIN	1.1432	-0.6213	0	NA	PTEN wt
HS604T_HAEMATOPOIETIC_AND_LYMPHOID_TISSUE	-0.0242	-1.0513	0	NA	PTEN wt
HS611T_HAEMATOPOIETIC_AND_LYMPHOID_TISSUE	-0.6263	0.4477	0	NA	PTEN wt
HS616T_HAEMATOPOIETIC_AND_LYMPHOID_TISSUE	0.3168	-0.3441	0	NA	PTEN wt
HS618T_LUNG	1.4818	0.6972	0	NA	PTEN wt
HS675T_LARGE_INTESTINE	0.9281	0.8661	0	NA	PTEN wt
HS683_CENTRAL_NERVOUS_SYSTEM	1.383	0.9014	-1	NA	PTEN wt
HS688AT_SKIN	0.395	-0.7055	0	NA	PTEN wt
HS695T_SKIN	-0.2679	-1.561	0	NA	PTEN wt
HS698T_LARGE_INTESTINE	0.6092	-0.1301	0	NA	PTEN wt
HS706T_BONE	0.3671	-0.6178	0	NA	PTEN wt
HS729_SOFT_TISSUE	0.5748	-0.4271	-1	NA	PTEN wt
HS737T_BONE	0.7776	-0.8853	0	NA	PTEN wt
HS739T_BREAST	0.3853	-0.0434	0	NA	PTEN wt
HS742T_BREAST	0.1742	-0.2228	0	NA	PTEN wt
HS746T_STOMACH	0.9886	2.1663	1	NA	PTEN wt
HS751T_HAEMATOPOIETIC_AND_LYMPHOID_TISSUE	0.0027	-0.2036	0	NA	PTEN wt
HS766T_PANCREAS	1.254	0.1963	1	NA	PTEN wt
HS819T_BONE	0.5392	0.083	0	NA	PTEN wt
HS821T_BONE	0.422	-1.2867	0	NA	PTEN wt
HS822T_BONE	0.2833	-0.1314	0	NA	PTEN wt
HS839T_SKIN	1.2965	-0.0063	0	NA	PTEN wt
HS840T_UPPER_AERODIGESTIVE_TRACT	1.4479	0.1758	0	NA	PTEN wt
HS852T_SKIN	0.5286	-1.4881	0	NA	PTEN wt
HS863T_BONE	0.0857	0.2309	0	NA	PTEN wt
HS888T_BONE	1.3082	0.2516	0	NA	PTEN wt
HS895T_SKIN	0.5134	1.3765	0	NA	PTEN wt
HS934T_SKIN	1.6318	-0.6429	0	NA	PTEN wt
HS936T_SKIN	-0.0956	-3.8838	0	NA	PTEN wt
HS940T_SKIN	0.0369	-0.9289	0	NA	PTEN wt
HS944T_SKIN	-0.3358	-2.5967	0	V166Sfs*14	PTEN altered
HSC2_UPPER_AERODIGESTIVE_TRACT	4.6403	1.514	0	NA	PTEN wt
HSC3_UPPER_AERODIGESTIVE_TRACT	3.2223	1.394	1	NA	PTEN wt
HSC4_UPPER_AERODIGESTIVE_TRACT	3.8879	1.4169	1	X343_splice,C136W	PTEN altered
HT_HAEMATOPOIETIC_AND_LYMPHOID_TISSUE	-0.6743	1.6033	0	NA	PTEN wt
HT1080_SOFT_TISSUE	0.669	1.3332	0	NA	PTEN wt
HT115_LARGE_INTESTINE	0.2512	-0.5118	0	NA	PTEN wt
HT1376_URINARY_TRACT	3.0633	-0.2056	0	NA	PTEN wt
HT144_SKIN	-1.0384	-0.9788	-1	NA	PTEN wt
HT29_LARGE_INTESTINE	0.5036	-2.01	0	NA	PTEN wt
HT55_LARGE_INTESTINE	0.491	-1.5516	-1	NA	PTEN wt
HTK_HAEMATOPOIETIC_AND_LYMPHOID_TISSUE	1.6734	0.3315	1	NA	PTEN wt
HUCCT1_BILIARY_TRACT	2.6384	-0.2675	1	NA	PTEN wt
HUG1N_STOMACH	0.11	-3.8071	1	NA	PTEN wt
HUH28_BILIARY_TRACT	0.0878	-1.2969	0	NA	PTEN wt
HUH6_LIVER	-0.6906	-0.7681	1	NA	PTEN wt
HUH7_LIVER	1.523	-0.2797	-1	NA	PTEN wt
HUNS1_HAEMATOPOIETIC_AND_LYMPHOID_TISSUE	-0.3052	1.2105	0	NA	PTEN wt
HUPT3_PANCREAS	1.7921	-0.9182	-1	NA	PTEN wt
HUPT4_PANCREAS	0.9804	0.2401	0	NA	PTEN wt
HUT102_HAEMATOPOIETIC_AND_LYMPHOID_TISSUE	-1.4154	0.0065	0	NA	PTEN wt
HUT78_HAEMATOPOIETIC_AND_LYMPHOID_TISSUE	-0.9304	-0.3207	-1	NA	PTEN wt
IALM_LUNG	2.0385	1.2027	-1	NA	PTEN wt
IGR37_SKIN	-0.8847	-3.2525	-1	NA	PTEN wt
IGR39_SKIN	0.5857	-0.1549	-2	NA	PTEN altered
IGROV1_OVARY	0.6837	-0.5105	0	T319*,Y155C	PTEN altered
IM95_STOMACH	0.7897	-1.6968	0	NA	PTEN wt
IMR32_AUTONOMIC_GANGLIA	-0.8976	1.8751	0	NA	PTEN wt
IPC298_SKIN	-0.8863	-2.6165	1	NA	PTEN wt
ISHIKAWAHERAKLIO02ER_ENDOMETRIUM	-0.3086	0.3754	0	V290*,T319*	PTEN altered
ISTMES1_PLEURA	2.4437	-2.2407	0	NA	PTEN wt
ISTMES2_PLEURA	1.0939	-0.2722	0	NA	PTEN wt
J82_URINARY_TRACT	0.8636	-0.3706	-2	NA	PTEN altered
JEKO1_HAEMATOPOIETIC_AND_LYMPHOID_TISSUE	-0.7879	-1.7365	1	NA	PTEN wt
JHH1_LIVER	1.7119	-2.1746	-1	NA	PTEN wt
JHH2_LIVER	1.4552	-1.7532	-2	NA	PTEN altered
JHH4_LIVER	1.9719	-0.8395	1	NA	PTEN wt
JHH5_LIVER	0.907	-2.7288	-1	NA	PTEN wt
JHH6_LIVER	0.6375	-0.5071	0	NA	PTEN wt
JHH7_LIVER	0.6473	-1.3958	0	NA	PTEN wt
JHOC5_OVARY	2.2724	-2.254	-1	NA	PTEN wt
JHOM1_OVARY	1.1064	-0.398	-1	T319Yfs*6	PTEN altered
JHOM2B_OVARY	0.6409	-1.6091	0	NA	PTEN wt
JHOS2_OVARY	0.4963	-1.6659	0	NA	PTEN wt
JHOS4_OVARY	1.0888	-1.2727	1	NA	PTEN wt
JHUEM1_ENDOMETRIUM	0.3468	-0.9626	0	R233*,R130Q	PTEN altered
JHUEM2_ENDOMETRIUM	-0.4827	0.547	1	X212_splice	PTEN altered
JIMT1_BREAST	1.3437	-1.5168	-1	NA	PTEN wt
JK1_HAEMATOPOIETIC_AND_LYMPHOID_TISSUE	-0.9795	-0.1156	0	NA	PTEN wt
JL1_PLEURA	2.226	-0.7353	0	NA	PTEN wt
JM1_HAEMATOPOIETIC_AND_LYMPHOID_TISSUE	-0.4984	-0.4172	1	NA	PTEN wt
JMSU1_URINARY_TRACT	0.6214	1.3893	1	NA	PTEN wt
JVM2_HAEMATOPOIETIC_AND_LYMPHOID_TISSUE	-0.7331	-1.0452	0	NA	PTEN wt
JVM3_HAEMATOPOIETIC_AND_LYMPHOID_TISSUE	-0.7479	-0.4119	0	NA	PTEN wt
K029AX_SKIN	-0.8939	-3.2824	-1	NA	PTEN wt
K562_HAEMATOPOIETIC_AND_LYMPHOID_TISSUE	-0.1186	-3.3104	-1	NA	PTEN wt
KALS1_CENTRAL_NERVOUS_SYSTEM	-0.4965	1.303	0	R130*	PTEN altered
KARPAS299_HAEMATOPOIETIC_AND_LYMPHOID_TISSUE	-0.9984	0.4201	-1	NA	PTEN wt
KARPAS620_HAEMATOPOIETIC_AND_LYMPHOID_TISSUE	-0.6521	0.1227	-1	NA	PTEN wt
KASUMI1_HAEMATOPOIETIC_AND_LYMPHOID_TISSUE	-0.8582	-0.8852	1	NA	PTEN wt
KASUMI2_HAEMATOPOIETIC_AND_LYMPHOID_TISSUE	-0.8335	0.5896	0	NA	PTEN wt
KASUMI6_HAEMATOPOIETIC_AND_LYMPHOID_TISSUE	-1.0169	0.8274	1	NA	PTEN wt
KATOIII_STOMACH	0.8365	0.3256	-1	NA	PTEN wt
KCL22_HAEMATOPOIETIC_AND_LYMPHOID_TISSUE	-1.1855	-0.5988	0	NA	PTEN wt
KE37_HAEMATOPOIETIC_AND_LYMPHOID_TISSUE	-0.9749	0.7965	-2	NA	PTEN altered
KE39_STOMACH	0.5904	-0.2462	-1	NA	PTEN wt
KE97_HAEMATOPOIETIC_AND_LYMPHOID_TISSUE	-0.5649	0.2194	0	NA	PTEN wt
KELLY_AUTONOMIC_GANGLIA	-0.6017	2.1556	0	NA	PTEN wt
KG1_HAEMATOPOIETIC_AND_LYMPHOID_TISSUE	-1.2322	1.2477	0	NA	PTEN wt
KHM1B_HAEMATOPOIETIC_AND_LYMPHOID_TISSUE	-0.5156	0.7736	0	NA	PTEN wt
KIJK_HAEMATOPOIETIC_AND_LYMPHOID_TISSUE	-0.4876	0.77	-1	NA	PTEN wt
KLE_ENDOMETRIUM	0.5847	-2.4276	-1	NA	PTEN wt
KM12_LARGE_INTESTINE	-0.1789	-0.5917	0	G129*,K267Rfs*9	PTEN altered
KMBC2_URINARY_TRACT	1.2635	0.4749	-1	R130G	PTEN altered
KMH2_HAEMATOPOIETIC_AND_LYMPHOID_TISSUE	-0.1691	-0.2772	1	NA	PTEN wt
KMM1_HAEMATOPOIETIC_AND_LYMPHOID_TISSUE	-0.9425	0.2397	-1	NA	PTEN wt
KMRC1_KIDNEY	0.5828	-0.2187	0	NA	PTEN wt
KMRC2_KIDNEY	1.5861	-2.2951	0	NA	PTEN wt
KMRC20_KIDNEY	1.8459	-0.5972	0	NA	PTEN wt
KMRC3_KIDNEY	2.5781	-1.8481	0	NA	PTEN wt
KMS11_HAEMATOPOIETIC_AND_LYMPHOID_TISSUE	-0.5469	-0.4216	0	NA	PTEN wt
KMS12BM_HAEMATOPOIETIC_AND_LYMPHOID_TISSUE	-0.8166	0.3716	-1	NA	PTEN wt
KMS20_HAEMATOPOIETIC_AND_LYMPHOID_TISSUE	-1.1892	0.5046	0	NA	PTEN wt
KMS21BM_HAEMATOPOIETIC_AND_LYMPHOID_TISSUE	-0.9149	0.2994	-1	NA	PTEN wt
KMS26_HAEMATOPOIETIC_AND_LYMPHOID_TISSUE	-0.6733	1.5403	1	NA	PTEN wt
KMS27_HAEMATOPOIETIC_AND_LYMPHOID_TISSUE	-0.838	1.0808	0	NA	PTEN wt
KMS28BM_HAEMATOPOIETIC_AND_LYMPHOID_TISSUE	-0.4449	1.2963	0	NA	PTEN wt
KMS34_HAEMATOPOIETIC_AND_LYMPHOID_TISSUE	-0.8758	0.0981	0	NA	PTEN wt
KNS42_CENTRAL_NERVOUS_SYSTEM	-0.2053	-1.0059	0	NA	PTEN wt
KNS60_CENTRAL_NERVOUS_SYSTEM	1.3764	1.1082	1	NA	PTEN wt
KNS62_LUNG	2.6914	-1.0132	0	NA	PTEN wt
KO52_HAEMATOPOIETIC_AND_LYMPHOID_TISSUE	-1.1015	0.84	0	NA	PTEN wt
KOPN8_HAEMATOPOIETIC_AND_LYMPHOID_TISSUE	-0.8461	-0.7998	0	NA	PTEN wt
KP2_PANCREAS	1.1646	-1.1021	0	NA	PTEN wt
KP3_PANCREAS	1.9093	-1.5569	0	NA	PTEN wt
KP4_PANCREAS	0.0646	0.1559	0	NA	PTEN wt
KPL1_BREAST	-0.8804	-1.5097	1	NA	PTEN wt
KPNRTBM1_AUTONOMIC_GANGLIA	-1.2251	2.2627	0	NA	PTEN wt
KPNSI9S_AUTONOMIC_GANGLIA	0.1537	0.024	0	NA	PTEN wt
KPNYN_AUTONOMIC_GANGLIA	-0.4291	2.2112	0	NA	PTEN wt
KS1_CENTRAL_NERVOUS_SYSTEM	0.2298	0.6386	0	NA	PTEN wt
KU1919_URINARY_TRACT	2.0679	0.7407	0	NA	PTEN wt
KU812_HAEMATOPOIETIC_AND_LYMPHOID_TISSUE	-0.6688	-0.5312	0	NA	PTEN wt
KURAMOCHI_OVARY	-0.9305	0.6407	-1	NA	PTEN wt
KYM1_SOFT_TISSUE	-1.0076	0.6739	0	NA	PTEN wt
KYO1_HAEMATOPOIETIC_AND_LYMPHOID_TISSUE	-0.4965	-3.7686	-1	NA	PTEN wt
KYSE140_OESOPHAGUS	2.8433	-0.1631	0	NA	PTEN wt
KYSE150_OESOPHAGUS	2.6848	3.0103	0	NA	PTEN wt
KYSE180_OESOPHAGUS	3.1367	-0.0163	-1	NA	PTEN wt
KYSE270_OESOPHAGUS	3.5057	-2.2993	-1	NA	PTEN wt
KYSE30_OESOPHAGUS	4.3633	-2.7692	0	NA	PTEN wt
KYSE410_OESOPHAGUS	1.2485	-1.7652	-1	NA	PTEN wt
KYSE450_OESOPHAGUS	4.0401	1.0791	-1	NA	PTEN wt
KYSE510_OESOPHAGUS	1.0914	-0.4172	-1	NA	PTEN wt
KYSE520_OESOPHAGUS	4.9985	-3.4781	1	NA	PTEN wt
KYSE70_OESOPHAGUS	1.9869	2.4895	1	NA	PTEN wt
L1236_HAEMATOPOIETIC_AND_LYMPHOID_TISSUE	-1.0842	1.9386	-1	NA	PTEN wt
L33_PANCREAS	2.1297	-0.4771	0	NA	PTEN wt
L363_HAEMATOPOIETIC_AND_LYMPHOID_TISSUE	-0.773	1.4332	0	NA	PTEN wt
L428_HAEMATOPOIETIC_AND_LYMPHOID_TISSUE	-0.788	-0.5631	0	NA	PTEN wt
L540_HAEMATOPOIETIC_AND_LYMPHOID_TISSUE	-0.595	2.1269	-1	NA	PTEN wt
LC1F_LUNG	0.36	2.1289	-1	NA	PTEN wt
LC1SQSF_LUNG	0.7334	2.3029	-1	NA	PTEN wt
LCLC103H_LUNG	1.4334	2.546	-1	NA	PTEN wt
LCLC97TM1_LUNG	0.9999	-0.3742	0	NA	PTEN wt
LI7_LIVER	0.0243	0.0995	0	NA	PTEN wt
LK2_LUNG	-0.9032	0.7926	-1	NA	PTEN wt
LMSU_STOMACH	0.2781	-1.8073	1	NA	PTEN wt
LN18_CENTRAL_NERVOUS_SYSTEM	0.9434	-0.7563	0	NA	PTEN wt
LN229_CENTRAL_NERVOUS_SYSTEM	0.6357	0.5633	-1	NA	PTEN wt
LNCAPCLONEFGC_PROSTATE	0.5993	0.0098	-2	K6Rfs*4	PTEN altered
LOUCY_HAEMATOPOIETIC_AND_LYMPHOID_TISSUE	-1.287	1.0406	-2	NA	PTEN altered
LOUNH91_LUNG	1.8132	-0.6071	0	NA	PTEN wt
LOVO_LARGE_INTESTINE	0.2995	-0.1053	0	NA	PTEN wt
LOXIMVI_SKIN	1.3058	1.5637	0	NA	PTEN wt
LP1_HAEMATOPOIETIC_AND_LYMPHOID_TISSUE	-0.7822	0.044	0	NA	PTEN wt
LS1034_LARGE_INTESTINE	-0.4138	0.2129	0	NA	PTEN wt
LS123_LARGE_INTESTINE	0.996	-0.352	-1	NA	PTEN wt
LS180_LARGE_INTESTINE	0.4007	-0.2113	0	I67K	PTEN altered
LS411N_LARGE_INTESTINE	0.2347	-0.2889	1	K164Rfs*3,C105Vfs*8	PTEN altered
LS513_LARGE_INTESTINE	0.065	0.0804	0	NA	PTEN wt
LU65_LUNG	2.1017	1.058	1	NA	PTEN wt
LU99_LUNG	2.4935	-0.1921	0	NA	PTEN wt
LUDLU1_LUNG	2.3529	-2.7992	1	NA	PTEN wt
LXF289_LUNG	1.564	-0.1117	0	NA	PTEN wt
M059K_CENTRAL_NERVOUS_SYSTEM	1.0461	-0.0472	-1	P204Qfs*17	PTEN altered
M07E_HAEMATOPOIETIC_AND_LYMPHOID_TISSUE	-0.9557	0.5887	0	NA	PTEN wt
MALME3M_SKIN	-0.9151	-2.2789	-1	NA	PTEN wt
MC116_HAEMATOPOIETIC_AND_LYMPHOID_TISSUE	-0.6112	-0.5493	-1	W111R	PTEN altered
MCAS_OVARY	1.5512	-0.5826	1	NA	PTEN wt
MCF7_BREAST	-0.6845	-1.4518	0	NA	PTEN wt
MDAMB134VI_BREAST	-0.7086	0.7755	0	NA	PTEN wt
MDAMB231_BREAST	1.6397	-2.6423	0	NA	PTEN wt
MDAMB361_BREAST	-0.1011	-1.7363	0	NA	PTEN wt
MDAMB415_BREAST	-0.4248	-0.6624	-1	C136Y	PTEN altered
MDAMB435S_SKIN	-0.9098	-0.1854	-1	NA	PTEN wt
MDAMB436_BREAST	0.9513	1.5959	-1	NA	PTEN wt
MDAMB453_BREAST	-0.7762	-2.1306	0	E307K	PTEN altered
MDAMB468_BREAST	4.5738	-2.8407	1	X85_splice	PTEN altered
MDAPCA2B_PROSTATE	0.5118	-0.8869	0	I122N,R130Q	PTEN altered
MDST8_LARGE_INTESTINE	0.854	0.1646	0	D310G	PTEN altered
ME1_HAEMATOPOIETIC_AND_LYMPHOID_TISSUE	-0.812	-2.1766	0	NA	PTEN wt
MEC1_HAEMATOPOIETIC_AND_LYMPHOID_TISSUE	-1.6097	-0.0357	-2	NA	PTEN altered
MEG01_HAEMATOPOIETIC_AND_LYMPHOID_TISSUE	-0.8912	-2.0838	-1	NA	PTEN wt
MELHO_SKIN	-0.5505	-2.5753	-1	A151P	PTEN altered
MELJUSO_SKIN	-0.5092	-2.1111	0	NA	PTEN wt
MEWO_SKIN	-0.4119	-1.039	0	NA	PTEN wt
MFE280_ENDOMETRIUM	-0.3935	-0.7772	-1	NA	PTEN wt
MFE296_ENDOMETRIUM	-0.7914	-0.2979	0	R130Q,N323Mfs*21	PTEN altered
MFE319_ENDOMETRIUM	0.7269	-0.0148	0	N323Kfs*2,X212_splice	PTEN altered
MG63_BONE	0.5276	-1.0989	0	NA	PTEN wt
MHHCALL2_HAEMATOPOIETIC_AND_LYMPHOID_TISSUE	-0.9254	0.671	0	NA	PTEN wt
MHHCALL3_HAEMATOPOIETIC_AND_LYMPHOID_TISSUE	-0.8632	-0.8777	0	NA	PTEN wt
MHHCALL4_HAEMATOPOIETIC_AND_LYMPHOID_TISSUE	-1.07	0.7097	0	NA	PTEN wt
MHHES1_BONE	-1.1718	-2.1724	0	NA	PTEN wt
MHHNB11_AUTONOMIC_GANGLIA	-0.7286	-0.7906	1	NA	PTEN wt
MIAPACA2_PANCREAS	0.4023	0.3845	-1	NA	PTEN wt
MINO_HAEMATOPOIETIC_AND_LYMPHOID_TISSUE	-0.8513	-1.5406	0	NA	PTEN wt
MJ_HAEMATOPOIETIC_AND_LYMPHOID_TISSUE	-0.9017	0.6767	0	NA	PTEN wt
MKN1_STOMACH	0.946	0.0953	-1	NA	PTEN wt
MKN7_STOMACH	1.8186	-0.003	-1	NA	PTEN wt
MKN74_STOMACH	2.7299	-0.6181	1	NA	PTEN wt
ML1_THYROID	0.8755	-1.1058	1	NA	PTEN wt
MM1S_HAEMATOPOIETIC_AND_LYMPHOID_TISSUE	-0.8173	-0.7379	0	NA	PTEN wt
MOGGCCM_CENTRAL_NERVOUS_SYSTEM	1.2856	0.1126	-1	NA	PTEN wt
MOGGUVW_CENTRAL_NERVOUS_SYSTEM	-0.1572	1.1789	-1	Y16S,A34S	PTEN altered
MOLM13_HAEMATOPOIETIC_AND_LYMPHOID_TISSUE	-0.322	-0.4411	0	NA	PTEN wt
MOLM16_HAEMATOPOIETIC_AND_LYMPHOID_TISSUE	-1.0209	0.7988	1	NA	PTEN wt
MOLM6_HAEMATOPOIETIC_AND_LYMPHOID_TISSUE	-0.6393	-1.0956	1	NA	PTEN wt
MOLP2_HAEMATOPOIETIC_AND_LYMPHOID_TISSUE	-0.5214	1.0708	0	NA	PTEN wt
MOLP8_HAEMATOPOIETIC_AND_LYMPHOID_TISSUE	-0.713	0.5477	-1	D115Y	PTEN altered
MOLT13_HAEMATOPOIETIC_AND_LYMPHOID_TISSUE	-0.6185	1.884	0	NA	PTEN wt
MOLT16_HAEMATOPOIETIC_AND_LYMPHOID_TISSUE	-0.8909	-0.2304	0	NA	PTEN wt
MONOMAC1_HAEMATOPOIETIC_AND_LYMPHOID_TISSUE	-0.9768	-0.378	-1	NA	PTEN wt
MONOMAC6_HAEMATOPOIETIC_AND_LYMPHOID_TISSUE	-0.9536	0.2547	0	NA	PTEN wt
MORCPR_LUNG	-0.3068	-2.8334	1	NA	PTEN wt
MOTN1_HAEMATOPOIETIC_AND_LYMPHOID_TISSUE	-0.7456	-0.7028	0	NA	PTEN wt
MPP89_PLEURA	-0.0087	0.5562	0	NA	PTEN wt
MSTO211H_PLEURA	1.5061	0.4094	-2	NA	PTEN altered
MUTZ5_HAEMATOPOIETIC_AND_LYMPHOID_TISSUE	-1.0059	0.5894	0	NA	PTEN wt
MV411_HAEMATOPOIETIC_AND_LYMPHOID_TISSUE	-0.3657	-0.3653	0	NA	PTEN wt
NALM1_HAEMATOPOIETIC_AND_LYMPHOID_TISSUE	-0.8532	-0.7941	0	NA	PTEN wt
NALM19_HAEMATOPOIETIC_AND_LYMPHOID_TISSUE	-1.1785	-1.007	0	NA	PTEN wt
NALM6_HAEMATOPOIETIC_AND_LYMPHOID_TISSUE	-0.775	1.6472	0	NA	PTEN wt
NAMALWA_HAEMATOPOIETIC_AND_LYMPHOID_TISSUE	-0.9393	0.7944	0	NA	PTEN wt
NB1_AUTONOMIC_GANGLIA	0.0415	1.094	-1	NA	PTEN wt
NB4_HAEMATOPOIETIC_AND_LYMPHOID_TISSUE	-0.9139	2.263	1	NA	PTEN wt
NCCSTCK140_STOMACH	2.0139	2.1311	-1	NA	PTEN wt
NCIH1048_LUNG	0.9409	1.478	0	NA	PTEN wt
NCIH1092_LUNG	-1.5278	2.9839	-1	NA	PTEN wt
NCIH1105_LUNG	-0.9107	1.1292	-1	NA	PTEN wt
NCIH1184_LUNG	-1.05	4.1582	-1	NA	PTEN wt
NCIH1299_LUNG	0.2608	-0.8995	-1	NA	PTEN wt
NCIH1339_LUNG	0.881	0.4362	-1	G251C	PTEN altered
NCIH1341_LUNG	1.8163	-0.4441	-1	NA	PTEN wt
NCIH1355_LUNG	0.471	-0.6866	0	NA	PTEN wt
NCIH1373_LUNG	2.2245	1.1475	0	NA	PTEN wt
NCIH1385_LUNG	-0.527	0.6712	-2	NA	PTEN altered
NCIH1435_LUNG	0.5008	-2.5154	0	NA	PTEN wt
NCIH1436_LUNG	-0.1577	0.6457	-1	NA	PTEN wt
NCIH1437_LUNG	0.3486	-4.1726	1	NA	PTEN wt
NCIH146_LUNG	-0.6977	0.3066	0	NA	PTEN wt
NCIH1563_LUNG	2.2096	-0.5999	-1	NA	PTEN wt
NCIH1568_LUNG	3.7289	-1.1611	-1	NA	PTEN wt
NCIH1573_LUNG	3.7835	-2.7412	1	NA	PTEN wt
NCIH1581_LUNG	-1.027	-1.5944	1	NA	PTEN wt
NCIH1618_LUNG	-0.0429	1.1161	0	NA	PTEN wt
NCIH1623_LUNG	1.5197	-2.5563	-1	NA	PTEN wt
NCIH1648_LUNG	1.7508	-1.9934	0	NA	PTEN wt
NCIH1650_LUNG	2.2034	-0.0942	0	NA	PTEN wt
NCIH1651_LUNG	1.5434	-3.528	0	NA	PTEN wt
NCIH1666_LUNG	1.4652	0.5656	0	NA	PTEN wt
NCIH1693_LUNG	1.6269	0.4036	-1	NA	PTEN wt
NCIH1694_LUNG	-0.4719	2.0964	-1	NA	PTEN wt
NCIH1703_LUNG	1.3023	-1.6688	1	NA	PTEN wt
NCIH1734_LUNG	0.753	-1.2371	-1	NA	PTEN wt
NCIH1755_LUNG	1.3133	-1.67	1	NA	PTEN wt
NCIH1781_LUNG	0.5454	0.1869	-1	Q245Hfs*6	PTEN altered
NCIH1792_LUNG	1.5986	-2.3046	0	NA	PTEN wt
NCIH1793_LUNG	0.8555	0.6905	0	NA	PTEN wt
NCIH1836_LUNG	-1.0794	0.8656	0	NA	PTEN wt
NCIH1838_LUNG	3.9103	-0.9545	-1	NA	PTEN wt
NCIH1869_LUNG	0.8921	1.0108	1	NA	PTEN wt
NCIH1876_LUNG	-1.2162	2.1844	0	NA	PTEN wt
NCIH1915_LUNG	-0.1337	-0.3745	0	NA	PTEN wt
NCIH1930_LUNG	-0.7282	2.4021	-1	NA	PTEN wt
NCIH1944_LUNG	-0.2314	-0.244	0	NA	PTEN wt
NCIH196_LUNG	0.74	-0.4482	0	Y138C	PTEN altered
NCIH1963_LUNG	-1.2258	2.3112	-1	NA	PTEN wt
NCIH1975_LUNG	1.4623	-1.4299	0	NA	PTEN wt
NCIH2009_LUNG	0.3445	-0.4667	0	NA	PTEN wt
NCIH2023_LUNG	1.085	0.3271	1	NA	PTEN wt
NCIH2029_LUNG	-0.4665	-0.9729	-1	NA	PTEN wt
NCIH2030_LUNG	1.3737	-3.1623	0	NA	PTEN wt
NCIH2052_PLEURA	1.1946	-0.6272	1	NA	PTEN wt
NCIH2066_LUNG	-0.7122	0.7164	-2	NA	PTEN altered
NCIH2081_LUNG	-0.9227	0.9653	-1	C124F	PTEN altered
NCIH2087_LUNG	2.2232	-1.1167	0	NA	PTEN wt
NCIH209_LUNG	-0.4132	1.4656	0	NA	PTEN wt
NCIH2106_LUNG	-1.2848	-0.0353	-1	Y177*	PTEN altered
NCIH211_LUNG	-1.072	-1.2293	-1	NA	PTEN wt
NCIH2110_LUNG	0.5488	0.0933	1	NA	PTEN wt
NCIH2122_LUNG	0.5084	-1.9428	1	NA	PTEN wt
NCIH2126_LUNG	1.1858	-2.7258	-1	NA	PTEN wt
NCIH2141_LUNG	-0.7116	1.4886	-1	NA	PTEN wt
NCIH2170_LUNG	-0.2671	0.3109	-1	NA	PTEN wt
NCIH2171_LUNG	-1.0238	-2.2147	-1	NA	PTEN wt
NCIH2172_LUNG	0.227	0.8301	-1	NA	PTEN wt
NCIH2196_LUNG	0.0684	1.9521	-1	NA	PTEN wt
NCIH2227_LUNG	-0.7098	-0.129	0	NA	PTEN wt
NCIH2228_LUNG	1.9012	-1.429	-1	NA	PTEN wt
NCIH226_LUNG	1.8727	1.0749	0	NA	PTEN wt
NCIH2286_LUNG	0.5971	-0.4681	0	G230V	PTEN altered
NCIH2291_LUNG	2.1006	-0.5141	1	NA	PTEN wt
NCIH23_LUNG	0.528	-3.6494	0	NA	PTEN wt
NCIH2342_LUNG	3.0587	-2.0303	1	NA	PTEN wt
NCIH2347_LUNG	0.9904	-1.9873	-1	NA	PTEN wt
NCIH2405_LUNG	1.9797	-0.4728	0	NA	PTEN wt
NCIH2444_LUNG	2.2205	-1.238	0	P96S	PTEN altered
NCIH2452_PLEURA	2.451	0.4004	0	NA	PTEN wt
NCIH3255_LUNG	4.3295	-2.1046	-1	NA	PTEN wt
NCIH358_LUNG	0.2592	0.6546	-1	NA	PTEN wt
NCIH441_LUNG	0.9231	-0.8693	-1	NA	PTEN wt
NCIH446_LUNG	-0.8648	-0.1792	-1	NA	PTEN wt
NCIH460_LUNG	-0.1151	-0.3124	1	NA	PTEN wt
NCIH508_LARGE_INTESTINE	0.6076	0.3053	-1	NA	PTEN wt
NCIH510_LUNG	-0.3959	-0.8749	0	NA	PTEN wt
NCIH520_LUNG	-1.2581	0.1072	-1	NA	PTEN wt
NCIH522_LUNG	-0.7575	-1.8609	0	NA	PTEN wt
NCIH524_LUNG	-1.5284	0.4219	-1	NA	PTEN wt
NCIH526_LUNG	-0.788	-0.8275	-1	NA	PTEN wt
NCIH596_LUNG	2.3473	-0.1841	-1	NA	PTEN wt
NCIH647_LUNG	0.2897	0.05	0	NA	PTEN wt
NCIH650_LUNG	0.7015	0.3502	-1	NA	PTEN wt
NCIH660_PROSTATE	-0.2287	0.3404	-2	NA	PTEN altered
NCIH661_LUNG	-0.3292	-0.507	-1	NA	PTEN wt
NCIH69_LUNG	-1.5258	1.3036	-1	NA	PTEN wt
NCIH716_LARGE_INTESTINE	0.9493	-1.9823	-1	NA	PTEN wt
NCIH727_LUNG	1.0273	-3.7781	-1	NA	PTEN wt
NCIH747_LARGE_INTESTINE	2.3812	1.5363	0	NA	PTEN wt
NCIH810_LUNG	-0.4779	1.4082	-1	NA	PTEN wt
NCIH82_LUNG	-1.4115	-0.598	-1	NA	PTEN wt
NCIH838_LUNG	-0.7788	1.6468	0	NA	PTEN wt
NCIH841_LUNG	1.2122	-0.5535	-1	NA	PTEN wt
NCIH854_LUNG	1.4229	-3.9392	-1	NA	PTEN wt
NCIH889_LUNG	-0.9055	1.5234	-1	NA	PTEN wt
NCIH929_HAEMATOPOIETIC_AND_LYMPHOID_TISSUE	-0.5524	0.8328	0	NA	PTEN wt
NCIN87_STOMACH	1.1118	-0.0095	0	NA	PTEN wt
NCO2_HAEMATOPOIETIC_AND_LYMPHOID_TISSUE	-0.6343	-0.4312	1	NA	PTEN wt
NH6_AUTONOMIC_GANGLIA	-0.297	2.0212	0	NA	PTEN wt
NIHOVCAR3_OVARY	0.4211	0.8675	1	NA	PTEN wt
NMCG1_CENTRAL_NERVOUS_SYSTEM	1.6749	0.4494	0	NA	PTEN wt
NUDHL1_HAEMATOPOIETIC_AND_LYMPHOID_TISSUE	-0.5219	-1.0931	1	NA	PTEN wt
NUDUL1_HAEMATOPOIETIC_AND_LYMPHOID_TISSUE	-0.4944	-0.185	0	NA	PTEN wt
NUGC3_STOMACH	2.412	-0.1146	0	NA	PTEN wt
NUGC4_STOMACH	0.5398	1.5245	-2	NA	PTEN altered
OAW28_OVARY	0.3276	1.1063	0	NA	PTEN wt
OAW42_OVARY	0.7467	-1.3227	-1	NA	PTEN wt
OC316_OVARY	1.1287	-0.6561	-1	NA	PTEN wt
OCIAML2_HAEMATOPOIETIC_AND_LYMPHOID_TISSUE	-1.1332	-0.6358	0	NA	PTEN wt
OCIAML3_HAEMATOPOIETIC_AND_LYMPHOID_TISSUE	-0.6022	-2.0164	0	NA	PTEN wt
OCIAML5_HAEMATOPOIETIC_AND_LYMPHOID_TISSUE	-0.8633	-1.4326	0	NA	PTEN wt
OCILY10_HAEMATOPOIETIC_AND_LYMPHOID_TISSUE	-0.4969	0.0549	-2	X55_splice	PTEN altered
OCILY19_HAEMATOPOIETIC_AND_LYMPHOID_TISSUE	-0.9083	0.7251	0	NA	PTEN wt
OCILY3_HAEMATOPOIETIC_AND_LYMPHOID_TISSUE	-0.9247	1.3707	-1	NA	PTEN wt
OCIM1_HAEMATOPOIETIC_AND_LYMPHOID_TISSUE	-1.098	5.083	1	NA	PTEN wt
OCUM1_STOMACH	2.0233	-2.6575	0	NA	PTEN wt
OE19_OESOPHAGUS	0.3466	-3.9032	-1	NA	PTEN wt
OE33_OESOPHAGUS	0.6492	0.7762	1	NA	PTEN wt
ONCODG1_OVARY	1.032	-0.7562	0	NA	PTEN wt
ONS76_CENTRAL_NERVOUS_SYSTEM	2.2059	0.5301	-1	NA	PTEN wt
OPM2_HAEMATOPOIETIC_AND_LYMPHOID_TISSUE	-0.7568	0.2844	-2	NA	PTEN altered
OSRC2_KIDNEY	1.6208	-1.5927	1	X211_splice	PTEN altered
OUMS23_LARGE_INTESTINE	0.7819	-0.9595	-2	NA	PTEN altered
OUMS27_BONE	1.07	-1.6747	1	NA	PTEN wt
OV56_OVARY	1.749	-1.5826	0	R130G	PTEN altered
OV90_OVARY	-0.572	-2.8693	-1	NA	PTEN wt
OVCAR4_OVARY	0.9023	1.6449	2	NA	PTEN wt
OVCAR8_OVARY	0.1183	0.8605	1	NA	PTEN wt
OVISE_OVARY	2.2074	-2.0287	0	NA	PTEN wt
OVK18_OVARY	-1.4596	0.8527	1	V290*,L25V,E157Gfs*23	PTEN altered
OVKATE_OVARY	1.3356	-2.1963	-1	NA	PTEN wt
OVMANA_OVARY	0.5162	0.1547	0	NA	PTEN wt
OVSAHO_OVARY	-0.3694	-1.7336	1	NA	PTEN wt
OVTOKO_OVARY	1.5634	-1.2547	1	NA	PTEN wt
P12ICHIKAWA_HAEMATOPOIETIC_AND_LYMPHOID_TISSUE	-0.5347	-0.1895	-1	W274*	PTEN altered
P31FUJ_HAEMATOPOIETIC_AND_LYMPHOID_TISSUE	-0.7217	-2.7256	0	R233Afs*10,E7*	PTEN altered
P3HR1_HAEMATOPOIETIC_AND_LYMPHOID_TISSUE	-0.3071	0.4746	0	Q17*	PTEN altered
PANC0203_PANCREAS	1.2357	-2.0844	-1	NA	PTEN wt
PANC0213_PANCREAS	2.2004	1.173	-1	NA	PTEN wt
PANC0327_PANCREAS	1.4232	0.1736	0	NA	PTEN wt
PANC0403_PANCREAS	1.043	-1.3779	1	NA	PTEN wt
PANC0813_PANCREAS	1.2926	0.5115	0	NA	PTEN wt
PANC1005_PANCREAS	1.3492	0.3801	-1	NA	PTEN wt
PATU8902_PANCREAS	1.2614	-0.0798	1	NA	PTEN wt
PC14_LUNG	2.0624	-1.6812	-1	NA	PTEN wt
PC3_PROSTATE	1.6153	-0.1516	-1	NA	PTEN wt
PCM6_HAEMATOPOIETIC_AND_LYMPHOID_TISSUE	-1.1425	0.9329	0	N49del	PTEN altered
PECAPJ15_UPPER_AERODIGESTIVE_TRACT	1.4338	-1.4467	-1	NA	PTEN wt
PECAPJ34CLONEC12_UPPER_AERODIGESTIVE_TRACT	1.7425	-0.0862	1	NA	PTEN wt
PECAPJ41CLONED2_UPPER_AERODIGESTIVE_TRACT	1.9363	-3.5004	0	NA	PTEN wt
PECAPJ49_UPPER_AERODIGESTIVE_TRACT	1.8675	-0.4271	-1	NA	PTEN wt
PEER_HAEMATOPOIETIC_AND_LYMPHOID_TISSUE	-0.8694	2.8298	0	NA	PTEN wt
PF382_HAEMATOPOIETIC_AND_LYMPHOID_TISSUE	-1.2033	1.0336	-2	K164_splice	PTEN altered
PFEIFFER_HAEMATOPOIETIC_AND_LYMPHOID_TISSUE	-0.7171	0.5464	0	NA	PTEN wt
PK1_PANCREAS	2.711	-1.0176	1	NA	PTEN wt
PK45H_PANCREAS	2.1085	-1.1966	1	NA	PTEN wt
PK59_PANCREAS	1.8658	-2.0934	1	NA	PTEN wt
PL21_HAEMATOPOIETIC_AND_LYMPHOID_TISSUE	-0.8058	-0.6766	-1	NA	PTEN wt
PSN1_PANCREAS	0.8773	-2.2702	1	NA	PTEN wt
QGP1_PANCREAS	-0.1646	-2.6507	0	NA	PTEN wt
RAJI_HAEMATOPOIETIC_AND_LYMPHOID_TISSUE	-0.3628	0.4883	0	NA	PTEN wt
RCC10RGB_KIDNEY	2.9756	-2.5643	-1	NA	PTEN wt
RCHACV_HAEMATOPOIETIC_AND_LYMPHOID_TISSUE	-1.4527	1.1294	0	NA	PTEN wt
RCM1_LARGE_INTESTINE	0.5387	-0.7671	-1	NA	PTEN wt
RD_SOFT_TISSUE	0.3702	-1.0802	0	NA	PTEN wt
REC1_HAEMATOPOIETIC_AND_LYMPHOID_TISSUE	-1.0529	-2.4511	1	NA	PTEN wt
REH_HAEMATOPOIETIC_AND_LYMPHOID_TISSUE	-1.1387	2.0649	0	R173C	PTEN altered
RERFGC1B_STOMACH	2.6045	-1.222	-1	NA	PTEN wt
RERFLCAD1_LUNG	1.3888	-0.1411	0	NA	PTEN wt
RERFLCAD2_LUNG	2.4834	-0.4781	-1	NA	PTEN wt
RERFLCAI_LUNG	1.5209	-2.4707	0	NA	PTEN wt
RERFLCKJ_LUNG	0.9859	-0.7439	0	NA	PTEN wt
RERFLCMS_LUNG	0.3931	-0.9388	-1	NA	PTEN wt
RERFLCSQ1_LUNG	1.4106	-0.0152	0	NA	PTEN wt
RH41_SOFT_TISSUE	-0.8798	-0.646	-1	NA	PTEN wt
RI1_HAEMATOPOIETIC_AND_LYMPHOID_TISSUE	-0.6695	-0.2848	0	NA	PTEN wt
RKN_SOFT_TISSUE	1.8145	0.6916	0	NA	PTEN wt
RKO_LARGE_INTESTINE	-0.361	2.6628	0	NA	PTEN wt
RL_HAEMATOPOIETIC_AND_LYMPHOID_TISSUE	-0.4268	-0.0381	0	N276S,T277A	PTEN altered
RL952_ENDOMETRIUM	2.1083	-1.8224	0	M134I,R173H	PTEN altered
RMGI_OVARY	2.4535	-3.0266	0	NA	PTEN wt
RMUGS_OVARY	2.7417	-2.0382	-1	NA	PTEN wt
RPMI7951_SKIN	0.7013	0.3591	-2	NA	PTEN altered
RPMI8226_HAEMATOPOIETIC_AND_LYMPHOID_TISSUE	-0.5718	0.2939	-1	NA	PTEN wt
RPMI8402_HAEMATOPOIETIC_AND_LYMPHOID_TISSUE	-0.678	-0.0034	-1	R159S	PTEN altered
RS411_HAEMATOPOIETIC_AND_LYMPHOID_TISSUE	-0.3866	-1.8236	0	NA	PTEN wt
RT112_URINARY_TRACT	1.6667	-1.2426	0	NA	PTEN wt
RT11284_URINARY_TRACT	0.881	-0.3776	0	NA	PTEN wt
RT4_URINARY_TRACT	1.042	-0.391	-1	NA	PTEN wt
S117_SOFT_TISSUE	1.2863	0.6503	1	NA	PTEN wt
SBC5_LUNG	-1.0076	-1.1195	0	NA	PTEN wt
SCABER_URINARY_TRACT	3.1863	-0.0979	0	NA	PTEN wt
SCC15_UPPER_AERODIGESTIVE_TRACT	2.7555	-0.9722	-1	NA	PTEN wt
SCC25_UPPER_AERODIGESTIVE_TRACT	2.0317	-1.9734	0	NA	PTEN wt
SCC4_UPPER_AERODIGESTIVE_TRACT	4.2073	-0.2447	0	NA	PTEN wt
SCC9_UPPER_AERODIGESTIVE_TRACT	2.41	-1.2118	0	NA	PTEN wt
SCLC21H_LUNG	-0.79	0.8349	-1	NA	PTEN wt
SEM_HAEMATOPOIETIC_AND_LYMPHOID_TISSUE	-0.452	0.7101	0	NA	PTEN wt
SET2_HAEMATOPOIETIC_AND_LYMPHOID_TISSUE	-0.5769	1.6222	0	NA	PTEN wt
SF126_CENTRAL_NERVOUS_SYSTEM	1.4524	-1.0185	0	G129R	PTEN altered
SF295_CENTRAL_NERVOUS_SYSTEM	0.8728	0.6011	-1	R233*	PTEN altered
SH10TC_STOMACH	1.1775	-1.6916	-1	N12Kfs*32	PTEN altered
SH4_SKIN	-1.3161	-0.8079	0	NA	PTEN wt
SHP77_LUNG	-0.1018	-1.5512	-1	NA	PTEN wt
SHSY5Y_AUTONOMIC_GANGLIA	-1.708	0.1074	0	NA	PTEN wt
SIGM5_HAEMATOPOIETIC_AND_LYMPHOID_TISSUE	-0.838	0.2406	-1	NA	PTEN wt
SIMA_AUTONOMIC_GANGLIA	-0.9811	1.7327	0	NA	PTEN wt
SJRH30_SOFT_TISSUE	-0.6502	-1.1169	-1	NA	PTEN wt
SJSA1_BONE	0.263	-1.4023	0	NA	PTEN wt
SKBR3_BREAST	1.0726	-2.4525	-1	NA	PTEN wt
SKCO1_LARGE_INTESTINE	0.2851	1.5442	0	NA	PTEN wt
SKES1_BONE	-0.8082	-0.2994	-1	NA	PTEN wt
SKHEP1_LIVER	0.426	-0.9564	0	NA	PTEN wt
SKLMS1_SOFT_TISSUE	1.0681	0.2173	0	NA	PTEN wt
SKLU1_LUNG	0.4417	-1.5911	-1	NA	PTEN wt
SKM1_HAEMATOPOIETIC_AND_LYMPHOID_TISSUE	-1.1687	-0.2594	1	NA	PTEN wt
SKMEL1_SKIN	-0.6945	-1.1415	-1	NA	PTEN wt
SKMEL2_SKIN	-1.0278	-0.9203	0	NA	PTEN wt
SKMEL24_SKIN	-0.5189	-2.4731	-1	NA	PTEN wt
SKMEL28_SKIN	-1.0814	-3.7986	-1	T167A	PTEN altered
SKMEL3_SKIN	-0.3194	-3.6783	-1	NA	PTEN wt
SKMEL30_SKIN	-0.9656	-1.2559	0	NA	PTEN wt
SKMEL5_SKIN	-0.4584	-2.631	-1	NA	PTEN wt
SKMES1_LUNG	1.6648	1.4208	-1	NA	PTEN wt
SKNAS_AUTONOMIC_GANGLIA	1.7844	-1.3773	0	NA	PTEN wt
SKNDZ_AUTONOMIC_GANGLIA	-0.1341	-0.1168	0	NA	PTEN wt
SKNFI_AUTONOMIC_GANGLIA	0.6054	0.0553	0	NA	PTEN wt
SKNMC_BONE	-0.7616	-0.9875	-1	NA	PTEN wt
SKNSH_AUTONOMIC_GANGLIA	0.0721	0.911	0	NA	PTEN wt
SKOV3_OVARY	1.0144	-2.0333	-1	NA	PTEN wt
SKUT1_SOFT_TISSUE	0.0371	0.9359	0	N323Kfs*2,T319*	PTEN altered
SNGM_ENDOMETRIUM	1.628	-0.7766	0	V290*,K164Rfs*3	PTEN altered
SNU1_STOMACH	1.8848	0.0337	0	NA	PTEN wt
SNU1040_LARGE_INTESTINE	-0.2173	-0.6915	0	R335*,Q399*,X70_splice	PTEN altered
SNU1076_UPPER_AERODIGESTIVE_TRACT	2.4082	-4.6361	-1	NA	PTEN wt
SNU1077_ENDOMETRIUM	1.4244	-0.8186	-1	NA	PTEN wt
SNU1079_BILIARY_TRACT	1.8433	-3.0756	0	NA	PTEN wt
SNU1105_CENTRAL_NERVOUS_SYSTEM	-0.0621	0.7289	-2	NA	PTEN altered
SNU119_OVARY	0.0233	0.7497	-1	NA	PTEN wt
SNU1196_BILIARY_TRACT	1.5423	-1.2933	1	NA	PTEN wt
SNU1197_LARGE_INTESTINE	1.2832	-0.3124	-1	NA	PTEN wt
SNU1214_UPPER_AERODIGESTIVE_TRACT	3.1015	-1.9995	0	NA	PTEN wt
SNU1272_KIDNEY	1.4009	-1.4063	1	NA	PTEN wt
SNU175_LARGE_INTESTINE	-0.0234	-1.5168	0	NA	PTEN wt
SNU182_LIVER	0.3995	0.7516	0	NA	PTEN wt
SNU201_CENTRAL_NERVOUS_SYSTEM	-0.3488	-0.4764	-1	Y155C	PTEN altered
SNU213_PANCREAS	1.0559	-2.7133	0	NA	PTEN wt
SNU216_STOMACH	1.4146	-3.9547	0	NA	PTEN wt
SNU245_BILIARY_TRACT	0.4826	-1.6507	0	NA	PTEN wt
SNU283_LARGE_INTESTINE	0.2461	-1.7819	1	NA	PTEN wt
SNU308_BILIARY_TRACT	0.8625	-1.6147	-1	NA	PTEN wt
SNU324_PANCREAS	1.3178	1.8558	0	NA	PTEN wt
SNU349_KIDNEY	2.5386	-3.2327	0	NA	PTEN wt
SNU387_LIVER	1.0792	-1.0511	-1	NA	PTEN wt
SNU398_LIVER	-0.8599	-0.0679	1	NA	PTEN wt
SNU407_LARGE_INTESTINE	-0.7427	-1.1039	0	NA	PTEN wt
SNU410_PANCREAS	1.9611	-2.7038	0	NA	PTEN wt
SNU423_LIVER	1.5511	0.2268	1	NA	PTEN wt
SNU449_LIVER	1.6316	-1.0077	1	F241L	PTEN altered
SNU46_UPPER_AERODIGESTIVE_TRACT	0.8591	0.768	0	NA	PTEN wt
SNU466_CENTRAL_NERVOUS_SYSTEM	-0.8005	-4.2279	-1	R159S	PTEN altered
SNU475_LIVER	-0.0588	-1.5426	-2	NA	PTEN altered
SNU478_BILIARY_TRACT	1.5304	-0.8438	0	NA	PTEN wt
SNU489_CENTRAL_NERVOUS_SYSTEM	0.4624	-2.3687	-1	YR46*W	PTEN altered
SNU5_STOMACH	1.7897	-1.4083	0	NA	PTEN wt
SNU503_LARGE_INTESTINE	1.2433	0.4952	0	NA	PTEN wt
SNU520_STOMACH	0.6581	-0.5375	1	K267Rfs*9	PTEN altered
SNU601_STOMACH	0.6172	-0.734	0	NA	PTEN wt
SNU620_STOMACH	0.0344	1.5224	0	NA	PTEN wt
SNU626_CENTRAL_NERVOUS_SYSTEM	0.3512	0.2442	-1	G129R	PTEN altered
SNU668_STOMACH	2.8756	-1.228	1	NA	PTEN wt
SNU685_ENDOMETRIUM	0.9651	-0.6253	0	NA	PTEN wt
SNU719_STOMACH	2.1057	-2.0652	0	NA	PTEN wt
SNU738_CENTRAL_NERVOUS_SYSTEM	0.8413	-1.7639	-1	NA	PTEN wt
SNU761_LIVER	1.163	-1.4063	0	NA	PTEN wt
SNU8_OVARY	0.704	0.9573	-1	NA	PTEN wt
SNU81_LARGE_INTESTINE	0.2769	-1.6099	0	E299*,R233Q,R130Q	PTEN altered
SNU840_OVARY	0.7787	-0.4331	0	NA	PTEN wt
SNU878_LIVER	-0.1628	-1.748	1	NA	PTEN wt
SNU886_LIVER	1.1582	-1.6643	0	NA	PTEN wt
SNU899_UPPER_AERODIGESTIVE_TRACT	2.0866	-2.5892	1	NA	PTEN wt
SNUC2A_LARGE_INTESTINE	0.4691	-3.0194	0	NA	PTEN wt
SNUC4_LARGE_INTESTINE	-0.1602	-0.6414	0	F241S,V290*	PTEN altered
SNUC5_LARGE_INTESTINE	1.1406	0.6499	0	NA	PTEN wt
SQ1_LUNG	2.4031	-3.6598	0	NA	PTEN wt
SR786_HAEMATOPOIETIC_AND_LYMPHOID_TISSUE	-0.573	-0.599	-1	NA	PTEN wt
ST486_HAEMATOPOIETIC_AND_LYMPHOID_TISSUE	-0.5303	-0.4682	0	NA	PTEN wt
SU8686_PANCREAS	1.1718	-2.535	-1	NA	PTEN wt
SUDHL1_HAEMATOPOIETIC_AND_LYMPHOID_TISSUE	-0.6985	1.7444	0	NA	PTEN wt
SUDHL10_HAEMATOPOIETIC_AND_LYMPHOID_TISSUE	-0.8519	-1.1598	-2	Y68H,D162H	PTEN altered
SUDHL4_HAEMATOPOIETIC_AND_LYMPHOID_TISSUE	-0.8	-1.1731	0	NA	PTEN wt
SUDHL5_HAEMATOPOIETIC_AND_LYMPHOID_TISSUE	-0.7321	-0.4799	0	X27_splice,L25V	PTEN altered
SUDHL6_HAEMATOPOIETIC_AND_LYMPHOID_TISSUE	-0.6177	0.9354	0	NA	PTEN wt
SUDHL8_HAEMATOPOIETIC_AND_LYMPHOID_TISSUE	-0.6187	0.509	0	NA	PTEN wt
SUPB15_HAEMATOPOIETIC_AND_LYMPHOID_TISSUE	-0.6511	0.5225	0	NA	PTEN wt
SUPHD1_HAEMATOPOIETIC_AND_LYMPHOID_TISSUE	-0.6176	1.4325	1	L25Q	PTEN altered
SUPM2_HAEMATOPOIETIC_AND_LYMPHOID_TISSUE	-1.1199	0.6145	0	NA	PTEN wt
SUPT11_HAEMATOPOIETIC_AND_LYMPHOID_TISSUE	-1.4071	0.7846	-1	NA	PTEN wt
SW1088_CENTRAL_NERVOUS_SYSTEM	1.3619	0.1291	-2	NA	PTEN altered
SW1116_LARGE_INTESTINE	1.3732	-1.5012	0	NA	PTEN wt
SW1271_LUNG	1.1312	-1.6108	-1	NA	PTEN wt
SW1353_BONE	0.5957	0.101	0	NA	PTEN wt
SW1417_LARGE_INTESTINE	0.9714	0.2197	0	NA	PTEN wt
SW1463_LARGE_INTESTINE	-0.202	-1.9725	-1	NA	PTEN wt
SW1573_LUNG	0.6535	0.1841	1	NA	PTEN wt
SW1710_URINARY_TRACT	1.4115	-2.2309	1	NA	PTEN wt
SW1783_CENTRAL_NERVOUS_SYSTEM	0.9212	0.9882	1	R233*	PTEN altered
SW1990_PANCREAS	0.8699	0.5673	-1	NA	PTEN wt
SW403_LARGE_INTESTINE	-0.4801	-0.1164	0	NA	PTEN wt
SW48_LARGE_INTESTINE	1.5169	0.3465	0	NA	PTEN wt
SW480_LARGE_INTESTINE	1.144	-0.1746	0	NA	PTEN wt
SW579_THYROID	1.8568	-1.2272	-1	NA	PTEN wt
SW620_LARGE_INTESTINE	-1.0194	-0.8386	1	NA	PTEN wt
SW780_URINARY_TRACT	1.2215	-2.1292	-1	NA	PTEN wt
SW837_LARGE_INTESTINE	-0.0993	-0.5973	0	NA	PTEN wt
SW900_LUNG	1.0127	0.8832	-2	NA	PTEN altered
SW948_LARGE_INTESTINE	0.3992	-0.941	-1	NA	PTEN wt
T173_BONE	0.8763	-0.7367	0	NA	PTEN wt
T3M4_PANCREAS	2.5956	-0.4082	-1	NA	PTEN wt
T47D_BREAST	-0.5575	0.4497	1	NA	PTEN wt
T84_LARGE_INTESTINE	1.0257	-3.7403	0	NA	PTEN wt
T98G_CENTRAL_NERVOUS_SYSTEM	1.1633	-0.6229	-1	L42R	PTEN altered
TC71_BONE	-0.5089	0.6268	0	NA	PTEN wt
TCCPAN2_PANCREAS	1.2444	-1.0291	-1	NA	PTEN wt
TE1_OESOPHAGUS	1.9712	0.5416	-1	NA	PTEN wt
TE10_OESOPHAGUS	1.48	-2.6572	-1	NA	PTEN wt
TE11_OESOPHAGUS	2.6584	0.1592	-1	NA	PTEN wt
TE125T_SOFT_TISSUE	-0.4055	0.4566	0	NA	PTEN wt
TE14_OESOPHAGUS	1.1539	-0.9648	-1	NA	PTEN wt
TE159T_SOFT_TISSUE	2.5602	-0.0095	0	NA	PTEN wt
TE4_OESOPHAGUS	1.0708	-1.2906	1	*404Lext*8	PTEN altered
TE441T_SOFT_TISSUE	-0.5833	0.5417	0	NA	PTEN wt
TE5_OESOPHAGUS	2.6436	-2.3686	0	NA	PTEN wt
TE6_OESOPHAGUS	2.8977	-0.4116	0	NA	PTEN wt
TE617T_SOFT_TISSUE	-0.6524	-1.2849	0	NA	PTEN wt
TE8_OESOPHAGUS	3.7499	2.2478	-1	NA	PTEN wt
TE9_OESOPHAGUS	1.6692	-1.1106	0	NA	PTEN wt
TEN_ENDOMETRIUM	0.459	-2.8575	0	X165_splice	PTEN altered
TF1_HAEMATOPOIETIC_AND_LYMPHOID_TISSUE	-0.5794	-0.3825	1	NA	PTEN wt
TGBC11TKB_STOMACH	-0.0643	0.1606	0	NA	PTEN wt
THP1_HAEMATOPOIETIC_AND_LYMPHOID_TISSUE	-0.6851	1.1138	-1	NA	PTEN wt
TM31_CENTRAL_NERVOUS_SYSTEM	0.6413	-0.2012	0	NA	PTEN wt
TO175T_HAEMATOPOIETIC_AND_LYMPHOID_TISSUE	0.4401	-1.0179	0	NA	PTEN wt
TOLEDO_HAEMATOPOIETIC_AND_LYMPHOID_TISSUE	-1.023	-0.1735	0	NA	PTEN wt
TOV21G_OVARY	0.4263	-1.7813	1	G143Afs*4,K267Rfs*9	PTEN altered
TT_OESOPHAGUS	2.2377	-1.1151	-1	NA	PTEN wt
TT_THYROID	0.1876	-1.4693	0	NA	PTEN wt
TT2609C02_THYROID	0.1126	-0.8831	1	NA	PTEN wt
TUHR10TKB_KIDNEY	1.8344	-3.0304	0	NA	PTEN wt
TUHR14TKB_KIDNEY	3.5733	-0.4331	-1	NA	PTEN wt
TUHR4TKB_KIDNEY	1.6074	-1.7032	0	NA	PTEN wt
TYKNU_OVARY	0.1764	-0.2574	-1	NA	PTEN wt
U138MG_CENTRAL_NERVOUS_SYSTEM	0.551	-0.5002	-1	X342_splice	PTEN altered
U266B1_HAEMATOPOIETIC_AND_LYMPHOID_TISSUE	-0.3778	1.0842	0	NA	PTEN wt
U2OS_BONE	-0.5092	-1.6408	-1	NA	PTEN wt
U87MG_CENTRAL_NERVOUS_SYSTEM	1.2748	-1.0878	0	X70_splice	PTEN altered
U937_HAEMATOPOIETIC_AND_LYMPHOID_TISSUE	-0.9697	-1.4791	-2	T131Pfs*50	PTEN altered
UACC257_SKIN	-0.3438	-2.6687	-1	NA	PTEN wt
UACC62_SKIN	-0.378	-1.1404	-1	P248Tfs*5	PTEN altered
UACC812_BREAST	-0.4296	-1.7469	0	NA	PTEN wt
UACC893_BREAST	0.6361	-0.799	-1	NA	PTEN wt
UMUC1_URINARY_TRACT	1.8086	-0.5828	-1	NA	PTEN wt
UMUC3_URINARY_TRACT	1.4011	1.9143	-2	NA	PTEN altered
UT7_HAEMATOPOIETIC_AND_LYMPHOID_TISSUE	-0.7391	4.7913	-1	NA	PTEN wt
VCAP_PROSTATE	-0.7165	0.0361	0	NA	PTEN wt
VMCUB1_URINARY_TRACT	3.599	-0.2161	1	NA	PTEN wt
VMRCLCD_LUNG	-1.5184	-2.6106	0	NA	PTEN wt
VMRCLCP_LUNG	0.72	-2.4722	1	NA	PTEN wt
VMRCRCW_KIDNEY	2.1679	-2.4546	0	NA	PTEN wt
VMRCRCZ_KIDNEY	2.8624	-2.4895	0	NA	PTEN wt
WM115_SKIN	-0.9017	-2.3371	-1	NA	PTEN wt
WM1799_SKIN	-0.3235	-1.153	-2	NA	PTEN altered
WM2664_SKIN	-0.7944	-2.7137	-1	NA	PTEN wt
WM793_SKIN	0.9063	0.0219	-1	W274*	PTEN altered
WM88_SKIN	-0.4039	-2.6612	0	NA	PTEN wt
WM983B_SKIN	-0.8551	-1.7105	-1	NA	PTEN wt
WSUDLCL2_HAEMATOPOIETIC_AND_LYMPHOID_TISSUE	-0.8118	-1.0764	-2	NA	PTEN altered
X22RV1_PROSTATE	-0.7688	-0.5227	0	NA	PTEN wt
X2313287_STOMACH	-0.2215	-3.2755	0	NA	PTEN wt
X42MGBA_CENTRAL_NERVOUS_SYSTEM	0.6815	-0.4547	-1	R55fs	PTEN altered
X5637_URINARY_TRACT	2.1068	-0.064	-1	NA	PTEN wt
X59M_OVARY	1.2775	-2.137	1	NA	PTEN wt
X639V_URINARY_TRACT	0.7846	0.7249	0	R130Q,R173C	PTEN altered
X647V_URINARY_TRACT	1.7436	-0.1753	-1	NA	PTEN wt
X697_HAEMATOPOIETIC_AND_LYMPHOID_TISSUE	-0.82	0.5571	0	NA	PTEN wt
X769P_KIDNEY	1.1663	0.0019	0	NA	PTEN wt
X786O_KIDNEY	0.8648	-1.2161	0	Q149*	PTEN altered
X8305C_THYROID	2.3312	-0.3929	-1	NA	PTEN wt
X8505C_THYROID	1.6712	0.8429	-1	NA	PTEN wt
X8MGBA_CENTRAL_NERVOUS_SYSTEM	0.5708	-0.8141	0	I101T	PTEN altered
YAPC_PANCREAS	0.5005	-0.9431	1	NA	PTEN wt
YD10B_UPPER_AERODIGESTIVE_TRACT	3.2578	1.674	1	NA	PTEN wt
YD15_SALIVARY_GLAND	2.2086	-1.1114	0	NA	PTEN wt
YD38_UPPER_AERODIGESTIVE_TRACT	2.7195	-1.0726	0	NA	PTEN wt
YD8_UPPER_AERODIGESTIVE_TRACT	0.8824	-0.5998	1	NA	PTEN wt
YH13_CENTRAL_NERVOUS_SYSTEM	1.3194	-0.4021	-1	NA	PTEN wt
YKG1_CENTRAL_NERVOUS_SYSTEM	0.112	1.3573	-1	X70_splice	PTEN altered
ZR751_BREAST	-0.9264	-1.1016	1	L108R	PTEN altered
ZR7530_BREAST	-0.6643	0.1813	0	NA	PTEN wt
