# Supplementary material for: EGFR feedback-inhibition by Ran-binding protein 6 is disrupted in cancer
Source: Nat Commun. 2017 Dec 11;8:2035. doi: 10.1038/s41467-017-02185-w (PMC5725448; doi:10.1038/s41467-017-02185-w)
Supplement: Supplementary file 9 — Supplementary Data 7 [file 41467_2017_2185_MOESM9_ESM.xlsx]

## Sheet: Table S8
# Supplementary Data 7, GBM expression datasets
Sample	Histology	RANBP6_mRNA (Affimetrix)	RANBP6_mRNA (RNAseq)	Subtype	RANBP6_GISTIC	Dataset		# GISTIC scores:
TCGA.02.0001	GBM	5.8207	NA	Mesenchymal	1	TCGA		# -2 = Homdel
TCGA.02.0003	GBM	7.4633	NA	Proneural	0	TCGA		# -1 = Hetloss
TCGA.02.0004	GBM	8.1249	NA	Mesenchymal	NA	TCGA		# 0 = Diploid
TCGA.02.0007	GBM	5.9829	NA	Classical	0	TCGA		# 1 = Gain
TCGA.02.0009	GBM	7.7312	NA	Classical	-1	TCGA		# 2 = Amp
TCGA.02.0010	GBM	5.6349	NA	Proneural	-1	TCGA
TCGA.02.0011	GBM	7.5043	NA	Proneural	1	TCGA
TCGA.02.0014	GBM	7.6691	NA	Proneural	-1	TCGA
TCGA.02.0015	GBM	7.4057	NA	Mesenchymal	-1	TCGA
TCGA.02.0016	GBM	6.9788	NA	Classical	-1	TCGA
TCGA.02.0021	GBM	7.8781	NA	Classical	0	TCGA
TCGA.02.0023	GBM	7.9439	NA	Classical	0	TCGA
TCGA.02.0024	GBM	7.4338	NA	Proneural	1	TCGA
TCGA.02.0025	GBM	7.7107	NA	Mesenchymal	1	TCGA
TCGA.02.0026	GBM	8.8792	NA	Proneural	0	TCGA
TCGA.02.0027	GBM	7.9039	NA	Classical	-1	TCGA
TCGA.02.0028	GBM	7.6285	NA	Proneural	0	TCGA
TCGA.02.0033	GBM	8.7739	NA	Mesenchymal	0	TCGA
TCGA.02.0034	GBM	6.5471	NA	Mesenchymal	0	TCGA
TCGA.02.0038	GBM	8.0927	NA	Classical	0	TCGA
TCGA.02.0039	GBM	7.8188	NA	Mesenchymal	0	TCGA
TCGA.02.0043	GBM	7.8745	NA	Classical	0	TCGA
TCGA.02.0046	GBM	7.8187	NA	Proneural	0	TCGA
TCGA.02.0047	GBM	8.3936	9.63524	Proneural	0	TCGA
TCGA.02.0048	GBM	8.4613	NA	Classical	0	TCGA
TCGA.02.0051	GBM	8.3884	NA	Mesenchymal	1	TCGA
TCGA.02.0052	GBM	7.3707	NA	Proneural	1	TCGA
TCGA.02.0054	GBM	8.0889	NA	Mesenchymal	-2	TCGA
TCGA.02.0057	GBM	7.3239	NA	Classical	-1	TCGA
TCGA.02.0058	GBM	7.7692	NA	Classical	-1	TCGA
TCGA.02.0059	GBM	8.3062	NA	Mesenchymal	0	TCGA
TCGA.02.0060	GBM	7.7448	NA	Proneural	0	TCGA
TCGA.02.0064	GBM	7.3698	NA	Mesenchymal	-1	TCGA
TCGA.02.0068	GBM	8.142	NA	Classical	0	TCGA
TCGA.02.0069	GBM	8.7848	NA	Proneural	1	TCGA
TCGA.02.0070	GBM	7.6723	NA	Mesenchymal	0	TCGA
TCGA.02.0071	GBM	8.1885	NA	Classical	0	TCGA
TCGA.02.0074	GBM	8.444	NA	Proneural	1	TCGA
TCGA.02.0075	GBM	7.9558	NA	Mesenchymal	0	TCGA
TCGA.02.0079	GBM	8.0795	NA	Mesenchymal	0	TCGA
TCGA.02.0080	GBM	7.6674	NA	Proneural	-2	TCGA
TCGA.02.0083	GBM	7.1873	NA	Classical	-1	TCGA
TCGA.02.0084	GBM	8.1017	NA	Mesenchymal	0	TCGA
TCGA.02.0085	GBM	7.7409	NA	Mesenchymal	0	TCGA
TCGA.02.0086	GBM	7.7592	NA	Mesenchymal	-1	TCGA
TCGA.02.0087	GBM	8.8122	NA	Proneural	0	TCGA
TCGA.02.0089	GBM	7.575	NA	Classical	-1	TCGA
TCGA.02.0099	GBM	7.4254	NA	Mesenchymal	-1	TCGA
TCGA.02.0102	GBM	8.6235	NA	Classical	0	TCGA
TCGA.02.0104	GBM	7.9455	NA	Proneural	-1	TCGA
TCGA.02.0106	GBM	7.5033	NA	Mesenchymal	-1	TCGA
TCGA.02.0107	GBM	7.2481	NA	Mesenchymal	-1	TCGA
TCGA.02.0111	GBM	7.9014	NA	Mesenchymal	0	TCGA
TCGA.02.0113	GBM	7.7507	NA	Classical	0	TCGA
TCGA.02.0114	GBM	7.6961	NA	Proneural	-1	TCGA
TCGA.02.0115	GBM	7.9761	NA	Classical	-1	TCGA
TCGA.02.0116	GBM	7.6556	NA	Mesenchymal	-1	TCGA
TCGA.02.0258	GBM	8.0726	NA	Proneural	-1	TCGA
TCGA.02.0260	GBM	7.9198	NA	Classical	0	TCGA
TCGA.02.0266	GBM	8.0038	NA	Mesenchymal	1	TCGA
TCGA.02.0269	GBM	8.025	NA	Classical	0	TCGA
TCGA.02.0271	GBM	7.7571	NA	Mesenchymal	0	TCGA
TCGA.02.0281	GBM	8.7347	NA	Proneural	1	TCGA
TCGA.02.0285	GBM	7.7138	NA	Classical	-1	TCGA
TCGA.02.0289	GBM	7.9372	NA	Classical	0	TCGA
TCGA.02.0290	GBM	7.8823	NA	Mesenchymal	-1	TCGA
TCGA.02.0317	GBM	8.4409	NA	Classical	0	TCGA
TCGA.02.0321	GBM	8.9934	NA	Proneural	0	TCGA
TCGA.02.0324	GBM	8.8007	NA	Classical	0	TCGA
TCGA.02.0325	GBM	8.1108	NA	Proneural	1	TCGA
TCGA.02.0326	GBM	8.5758	NA	Classical	0	TCGA
TCGA.02.0330	GBM	7.5568	NA	Classical	-1	TCGA
TCGA.02.0332	GBM	8.7405	NA	Proneural	1	TCGA
TCGA.02.0333	GBM	7.2578	NA	Classical	-1	TCGA
TCGA.02.0337	GBM	8.1881	NA	Proneural	0	TCGA
TCGA.02.0338	GBM	8.3719	NA	Proneural	0	TCGA
TCGA.02.0339	GBM	7.8907	NA	Proneural	-1	TCGA
TCGA.02.0422	GBM	7.1317	NA	Classical	-1	TCGA
TCGA.02.0430	GBM	7.7628	NA	Classical	0	TCGA
TCGA.02.0432	GBM	8.017	NA	Proneural	-1	TCGA
TCGA.02.0439	GBM	7.7777	NA	Proneural	NA	TCGA
TCGA.02.0440	GBM	7.3617	NA	Proneural	-1	TCGA
TCGA.02.0446	GBM	8.1281	NA	Proneural	0	TCGA
TCGA.02.0451	GBM	7.2459	NA	Classical	-1	TCGA
TCGA.02.0456	GBM	7.1503	NA	Mesenchymal	1	TCGA
TCGA.02.2466	GBM	7.4646	NA	Proneural	-1	TCGA
TCGA.02.2470	GBM	9.07	NA	Mesenchymal	0	TCGA
TCGA.02.2483	GBM	9.0272	10.0914	Proneural	1	TCGA
TCGA.02.2485	GBM	8.5352	9.82143	Classical	0	TCGA
TCGA.02.2486	GBM	8.2752	9.54348	Mesenchymal	0	TCGA
TCGA.06.0122	GBM	7.296	NA	Mesenchymal	-1	TCGA
TCGA.06.0124	GBM	7.4573	NA	Mesenchymal	-1	TCGA
TCGA.06.0125	GBM	8.1999	9.76744	Classical	0	TCGA
TCGA.06.0126	GBM	6.7165	NA	Classical	-1	TCGA
TCGA.06.0127	GBM	8.1631	NA	Classical	0	TCGA
TCGA.06.0128	GBM	8.0723	NA	Proneural	-1	TCGA
TCGA.06.0129	GBM	8.2004	9.77156	Proneural	0	TCGA
TCGA.06.0130	GBM	7.989	9.6993	Mesenchymal	1	TCGA
TCGA.06.0132	GBM	8.1103	9.48345	Mesenchymal	-1	TCGA
TCGA.06.0133	GBM	8.3465	NA	Classical	0	TCGA
TCGA.06.0137	GBM	8.3485	NA	Classical	1	TCGA
TCGA.06.0138	GBM	8.4208	9.65023	Mesenchymal	0	TCGA
TCGA.06.0139	GBM	7.5675	NA	Mesenchymal	-1	TCGA
TCGA.06.0140	GBM	7.4279	NA	Mesenchymal	0	TCGA
TCGA.06.0141	GBM	7.5773	9.24377	Mesenchymal	-1	TCGA
TCGA.06.0142	GBM	7.4212	NA	Proneural	0	TCGA
TCGA.06.0143	GBM	7.4306	NA	Mesenchymal	0	TCGA
TCGA.06.0145	GBM	7.4131	NA	Classical	-1	TCGA
TCGA.06.0146	GBM	8.153	NA	Proneural	1	TCGA
TCGA.06.0147	GBM	7.4206	NA	Mesenchymal	0	TCGA
TCGA.06.0148	GBM	7.0247	NA	Classical	-2	TCGA
TCGA.06.0149	GBM	7.3309	NA	Mesenchymal	0	TCGA
TCGA.06.0152	GBM	8.0147	10.2755	Classical	0	TCGA
TCGA.06.0154	GBM	6.9928	NA	Mesenchymal	-1	TCGA
TCGA.06.0155	GBM	8.5647	NA	Mesenchymal	0	TCGA
TCGA.06.0156	GBM	7.4784	9.30133	Proneural	NA	TCGA
TCGA.06.0157	GBM	8.0978	9.52776	Classical	0	TCGA
TCGA.06.0158	GBM	7.7529	9.17563	Classical	-1	TCGA
TCGA.06.0160	GBM	9.0468	NA	Proneural	0	TCGA
TCGA.06.0162	GBM	7.6098	NA	Proneural	-1	TCGA
TCGA.06.0164	GBM	7.6861	NA	Mesenchymal	-1	TCGA
TCGA.06.0166	GBM	7.4192	NA	Proneural	-1	TCGA
TCGA.06.0167	GBM	8.8497	NA	Proneural	NA	TCGA
TCGA.06.0168	GBM	8.8837	9.19883	Mesenchymal	0	TCGA
TCGA.06.0169	GBM	7.3897	NA	Mesenchymal	0	TCGA
TCGA.06.0171	GBM	7.5702	9.56147	Proneural	-1	TCGA
TCGA.06.0173	GBM	7.3308	NA	Classical	-1	TCGA
TCGA.06.0174	GBM	8.1281	9.87572	Proneural	0	TCGA
TCGA.06.0175	GBM	7.1456	NA	Mesenchymal	-1	TCGA
TCGA.06.0176	GBM	7.724	NA	Mesenchymal	0	TCGA
TCGA.06.0177	GBM	7.3024	NA	Proneural	-1	TCGA
TCGA.06.0178	GBM	7.7585	9.23472	Proneural	0	TCGA
TCGA.06.0179	GBM	8.223	NA	Mesenchymal	0	TCGA
TCGA.06.0182	GBM	8.1941	NA	Classical	0	TCGA
TCGA.06.0184	GBM	7.8029	9.56274	Mesenchymal	0	TCGA
TCGA.06.0185	GBM	7.7645	NA	Classical	-1	TCGA
TCGA.06.0187	GBM	6.932	8.61272	Classical	-1	TCGA
TCGA.06.0188	GBM	7.5572	NA	Proneural	-1	TCGA
TCGA.06.0189	GBM	7.8624	NA	Mesenchymal	0	TCGA
TCGA.06.0190	GBM	8.0148	9.81248	Mesenchymal	0	TCGA
TCGA.06.0192	GBM	7.2015	NA	Mesenchymal	-1	TCGA
TCGA.06.0194	GBM	7.877	NA	Mesenchymal	0	TCGA
TCGA.06.0195	GBM	8.6684	NA	Proneural	1	TCGA
TCGA.06.0197	GBM	8.3195	NA	Mesenchymal	0	TCGA
TCGA.06.0201	GBM	8.5924	NA	Mesenchymal	0	TCGA
TCGA.06.0206	GBM	8.2914	NA	Mesenchymal	0	TCGA
TCGA.06.0208	GBM	8.1538	NA	Classical	-1	TCGA
TCGA.06.0210	GBM	7.377	9.07991	Mesenchymal	-1	TCGA
TCGA.06.0211	GBM	7.2894	8.91584	Classical	-1	TCGA
TCGA.06.0213	GBM	7.8768	NA	Mesenchymal	-1	TCGA
TCGA.06.0214	GBM	7.5339	NA	Classical	-1	TCGA
TCGA.06.0216	GBM	7.8439	NA	Proneural	1	TCGA
TCGA.06.0219	GBM	8.0129	9.4934	Proneural	-1	TCGA
TCGA.06.0221	GBM	8.1636	NA	Proneural	-1	TCGA
TCGA.06.0237	GBM	7.0878	NA	Proneural	-1	TCGA
TCGA.06.0238	GBM	8.2568	9.82508	Proneural	0	TCGA
TCGA.06.0240	GBM	8.9043	NA	Proneural	0	TCGA
TCGA.06.0241	GBM	8.2603	NA	Proneural	0	TCGA
TCGA.06.0394	GBM	7.0355	NA	Mesenchymal	-1	TCGA
TCGA.06.0397	GBM	7.2196	NA	Mesenchymal	-1	TCGA
TCGA.06.0402	GBM	8.1144	NA	Classical	0	TCGA
TCGA.06.0409	GBM	7.0704	NA	Mesenchymal	-1	TCGA
TCGA.06.0410	GBM	8.8101	NA	Proneural	2	TCGA
TCGA.06.0412	GBM	7.0219	NA	Mesenchymal	-1	TCGA
TCGA.06.0413	GBM	8.4322	NA	Proneural	0	TCGA
TCGA.06.0414	GBM	8.7709	NA	Proneural	1	TCGA
TCGA.06.0644	GBM	8.3394	9.94104	Mesenchymal	1	TCGA
TCGA.06.0645	GBM	7.7659	9.54693	Mesenchymal	0	TCGA
TCGA.06.0646	GBM	7.1184	8.80101	Proneural	-1	TCGA
TCGA.06.0648	GBM	8.3117	NA	Proneural	0	TCGA
TCGA.06.0649	GBM	6.9849	8.71735	Mesenchymal	-1	TCGA
TCGA.06.0650	GBM	8.0821	NA	Mesenchymal	0	TCGA
TCGA.06.0673	Non-tumor	8.8988	NA	NA	NA	TCGA
TCGA.06.0675	Non-tumor	8.464	10.1813	NA	NA	TCGA
TCGA.06.0676	Non-tumor	8.766	NA	NA	NA	TCGA
TCGA.06.0678	Non-tumor	7.8148	10.0973	NA	NA	TCGA
TCGA.06.0680	Non-tumor	8.3284	10.2072	NA	NA	TCGA
TCGA.06.0681	Non-tumor	8.4705	10	NA	NA	TCGA
TCGA.06.0686	GBM	7.3078	9.20419	Proneural	0	TCGA
TCGA.06.0743	GBM	7.1911	9.01308	Classical	-1	TCGA
TCGA.06.0744	GBM	6.9357	8.552	Classical	-1	TCGA
TCGA.06.0745	GBM	6.5094	8.25726	Proneural	-1	TCGA
TCGA.06.0747	GBM	7.071	8.72283	Classical	-1	TCGA
TCGA.06.0749	GBM	7.8652	9.10176	Classical	0	TCGA
TCGA.06.0750	GBM	7.0584	8.58115	Mesenchymal	-1	TCGA
TCGA.06.0875	GBM	7.1346	NA	Proneural	-1	TCGA
TCGA.06.0876	GBM	6.9202	NA	Proneural	-1	TCGA
TCGA.06.0877	GBM	7.7683	NA	Classical	0	TCGA
TCGA.06.0878	GBM	7.3201	9.14593	Mesenchymal	-1	TCGA
TCGA.06.0879	GBM	7.1899	NA	Classical	-1	TCGA
TCGA.06.0881	GBM	7.59	NA	Mesenchymal	0	TCGA
TCGA.06.0882	GBM	7.7743	9.31598	Classical	-1	TCGA
TCGA.06.0939	GBM	9.3213	NA	Mesenchymal	0	TCGA
TCGA.06.1084	GBM	7.5106	NA	Mesenchymal	-1	TCGA
TCGA.06.1086	GBM	7.5913	NA	Mesenchymal	-1	TCGA
TCGA.06.1087	GBM	9.2552	NA	Proneural	1	TCGA
TCGA.06.1800	GBM	8.0634	NA	Mesenchymal	0	TCGA
TCGA.06.1801	GBM	7.913	NA	Proneural	0	TCGA
TCGA.06.1802	GBM	7.4593	NA	Proneural	-1	TCGA
TCGA.06.1804	GBM	6.9296	8.5366	Classical	-1	TCGA
TCGA.06.1805	GBM	8.012	NA	Proneural	0	TCGA
TCGA.06.2557	GBM	7.6542	8.90874	Classical	-1	TCGA
TCGA.06.2558	GBM	8.5939	10.0145	Proneural	0	TCGA
TCGA.06.2559	GBM	8.1533	9.93205	Proneural	0	TCGA
TCGA.06.2561	GBM	8.3708	9.51524	Classical	-1	TCGA
TCGA.06.2562	GBM	8.0604	9.31889	Mesenchymal	-1	TCGA
TCGA.06.2563	GBM	8.2656	9.54164	Classical	0	TCGA
TCGA.06.2564	GBM	8.4686	10.0261	Classical	0	TCGA
TCGA.06.2565	GBM	7.3068	8.79978	Classical	-1	TCGA
TCGA.06.2566	GBM	8.7496	NA	Classical	0	TCGA
TCGA.06.2567	GBM	7.3601	8.69073	Classical	-1	TCGA
TCGA.06.2569	GBM	8.2517	9.57326	Mesenchymal	-1	TCGA
TCGA.06.2570	GBM	8.7958	9.95896	Proneural	0	TCGA
TCGA.06.5408	GBM	8.0919	9.26229	Classical	-1	TCGA
TCGA.06.5410	GBM	7.8417	9.19985	Mesenchymal	-1	TCGA
TCGA.06.5411	GBM	8.8417	10.0801	Proneural	0	TCGA
TCGA.06.5412	GBM	8.2708	9.51743	Mesenchymal	-1	TCGA
TCGA.06.5413	GBM	8.5934	9.99604	Mesenchymal	0	TCGA
TCGA.06.5414	GBM	7.0043	8.90306	Classical	-1	TCGA
TCGA.06.5415	GBM	7.2911	9.0604	Classical	-1	TCGA
TCGA.06.5416	GBM	8.6983	10.2449	Proneural	1	TCGA
TCGA.06.5417	GBM	7.6804	9.831	Proneural	NA	TCGA
TCGA.06.5418	GBM	7.243	9.4218	Mesenchymal	-1	TCGA
TCGA.06.5856	GBM	8.0803	9.76375	Classical	-1	TCGA
TCGA.06.5858	GBM	7.9119	9.45524	Classical	0	TCGA
TCGA.06.5859	GBM	7.3044	8.74116	Classical	-1	TCGA
TCGA.06.6389	GBM	8.7962	NA	Proneural	-1	TCGA
TCGA.06.6390	GBM	8.0585	NA	Classical	0	TCGA
TCGA.06.6391	GBM	8.6808	NA	Proneural	1	TCGA
TCGA.08.0244	GBM	8.1107	NA	Classical	0	TCGA
TCGA.08.0245	GBM	8.4821	NA	Proneural	0	TCGA
TCGA.08.0246	GBM	7.6442	NA	Classical	-1	TCGA
TCGA.08.0344	GBM	8.5415	NA	Proneural	0	TCGA
TCGA.08.0345	GBM	8.2926	NA	Proneural	0	TCGA
TCGA.08.0346	GBM	8.2582	NA	Mesenchymal	0	TCGA
TCGA.08.0347	GBM	8.0197	NA	Proneural	0	TCGA
TCGA.08.0348	GBM	7.8827	NA	Proneural	0	TCGA
TCGA.08.0349	GBM	7.9074	NA	Classical	0	TCGA
TCGA.08.0350	GBM	8.5097	NA	Proneural	0	TCGA
TCGA.08.0351	GBM	8.5531	NA	Proneural	0	TCGA
TCGA.08.0352	GBM	8.0949	NA	Mesenchymal	0	TCGA
TCGA.08.0353	GBM	8.1393	NA	Proneural	0	TCGA
TCGA.08.0354	GBM	6.7476	NA	Classical	-1	TCGA
TCGA.08.0355	GBM	7.7006	NA	Classical	-1	TCGA
TCGA.08.0356	GBM	7.922	NA	Classical	0	TCGA
TCGA.08.0357	GBM	7.8219	NA	Classical	0	TCGA
TCGA.08.0358	GBM	6.4995	NA	Classical	-1	TCGA
TCGA.08.0359	GBM	8.1768	NA	Proneural	0	TCGA
TCGA.08.0360	GBM	7.5967	NA	Mesenchymal	NA	TCGA
TCGA.08.0373	GBM	7.72	NA	Mesenchymal	NA	TCGA
TCGA.08.0375	GBM	7.4265	NA	Classical	-1	TCGA
TCGA.08.0380	GBM	7.7982	NA	Classical	0	TCGA
TCGA.08.0385	GBM	8.5065	NA	Proneural	NA	TCGA
TCGA.08.0386	GBM	8.1507	9.75795	Classical	1	TCGA
TCGA.08.0389	GBM	7.9021	NA	Classical	0	TCGA
TCGA.08.0390	GBM	7.6687	NA	Mesenchymal	-1	TCGA
TCGA.08.0392	GBM	7.3644	NA	Mesenchymal	-1	TCGA
TCGA.08.0509	GBM	7.8806	NA	Mesenchymal	0	TCGA
TCGA.08.0510	GBM	7.7807	NA	Mesenchymal	-1	TCGA
TCGA.08.0511	GBM	7.8915	NA	Classical	NA	TCGA
TCGA.08.0512	GBM	7.7973	NA	Mesenchymal	0	TCGA
TCGA.08.0514	GBM	7.0859	NA	Classical	-1	TCGA
TCGA.08.0516	GBM	7.1236	NA	Classical	-1	TCGA
TCGA.08.0517	GBM	7.5686	NA	Proneural	-1	TCGA
TCGA.08.0518	GBM	7.7062	NA	Classical	0	TCGA
TCGA.08.0520	GBM	6.8122	NA	Classical	-1	TCGA
TCGA.08.0521	GBM	8.0607	NA	Mesenchymal	0	TCGA
TCGA.08.0522	GBM	8.4587	NA	Mesenchymal	NA	TCGA
TCGA.08.0524	GBM	7.8272	NA	Proneural	0	TCGA
TCGA.08.0525	GBM	7.2139	NA	Classical	-1	TCGA
TCGA.08.0529	GBM	7.8922	NA	Classical	0	TCGA
TCGA.08.0531	GBM	7.8244	NA	Classical	0	TCGA
TCGA.08.0623	Non-tumor	8.6097	NA	NA	NA	TCGA
TCGA.08.0625	Non-tumor	8.3627	NA	NA	NA	TCGA
TCGA.08.0626	Non-tumor	8.6678	NA	NA	NA	TCGA
TCGA.08.0627	Non-tumor	8.6622	NA	NA	NA	TCGA
TCGA.12.0616	GBM	8.2544	9.91992	Proneural	0	TCGA
TCGA.12.0618	GBM	8.3209	9.91988	Proneural	0	TCGA
TCGA.12.0619	GBM	8.0621	9.87909	Mesenchymal	0	TCGA
TCGA.12.0620	GBM	7.5316	NA	Mesenchymal	0	TCGA
TCGA.12.0654	GBM	6.8577	NA	Mesenchymal	-1	TCGA
TCGA.12.0656	GBM	6.3605	NA	Classical	-1	TCGA
TCGA.12.0657	GBM	7.4452	NA	Classical	0	TCGA
TCGA.12.0670	GBM	7.3589	NA	Classical	-1	TCGA
TCGA.12.0688	GBM	7.9011	NA	Classical	0	TCGA
TCGA.12.0692	GBM	7.2921	NA	Mesenchymal	0	TCGA
TCGA.12.0703	GBM	7.2925	NA	Classical	0	TCGA
TCGA.12.0707	GBM	7.222	NA	Classical	-1	TCGA
TCGA.12.0772	GBM	8.1324	NA	Mesenchymal	0	TCGA
TCGA.12.0773	GBM	8.1115	NA	Mesenchymal	0	TCGA
TCGA.12.0775	GBM	6.5529	NA	Mesenchymal	-1	TCGA
TCGA.12.0776	GBM	6.8483	NA	Mesenchymal	0	TCGA
TCGA.12.0778	GBM	6.3118	NA	Classical	-1	TCGA
TCGA.12.0780	GBM	7.0136	NA	Classical	-1	TCGA
TCGA.12.0818	GBM	7.8426	NA	Proneural	-2	TCGA
TCGA.12.0819	GBM	7.679	NA	Classical	-1	TCGA
TCGA.12.0820	GBM	8.2743	NA	Classical	0	TCGA
TCGA.12.0821	GBM	7.9808	9.06493	Proneural	-1	TCGA
TCGA.12.0822	GBM	8.8661	NA	Mesenchymal	0	TCGA
TCGA.12.0826	GBM	8.4282	NA	Classical	-1	TCGA
TCGA.12.0827	GBM	7.9597	NA	Mesenchymal	-1	TCGA
TCGA.12.0828	GBM	8.2743	NA	Classical	0	TCGA
TCGA.12.0829	GBM	7.6409	NA	Mesenchymal	0	TCGA
TCGA.12.1088	GBM	7.347	NA	Mesenchymal	-1	TCGA
TCGA.12.1089	GBM	8.3477	NA	Classical	0	TCGA
TCGA.12.1090	GBM	7.2691	NA	Classical	0	TCGA
TCGA.12.1091	GBM	8.7785	NA	Classical	0	TCGA
TCGA.12.1092	GBM	7.2332	NA	Mesenchymal	-1	TCGA
TCGA.12.1093	GBM	7.5864	NA	Mesenchymal	-1	TCGA
TCGA.12.1094	GBM	8.2153	NA	Classical	0	TCGA
TCGA.12.1095	GBM	7.0912	NA	Mesenchymal	-1	TCGA
TCGA.12.1096	GBM	8.0703	NA	Mesenchymal	1	TCGA
TCGA.12.1097	GBM	7.5853	NA	Proneural	-1	TCGA
TCGA.12.1098	GBM	7.9737	NA	Classical	-1	TCGA
TCGA.12.1099	GBM	8.3923	NA	Proneural	0	TCGA
TCGA.12.1597	GBM	8.5532	9.395	Proneural	NA	TCGA
TCGA.12.1598	GBM	7.9701	NA	Proneural	0	TCGA
TCGA.12.1599	GBM	6.7554	NA	Classical	-1	TCGA
TCGA.12.1600	GBM	8.1117	NA	Classical	0	TCGA
TCGA.12.1602	GBM	7.426	NA	Proneural	-1	TCGA
TCGA.12.3644	GBM	8.3907	NA	Proneural	0	TCGA
TCGA.12.3646	GBM	8.6506	NA	Proneural	1	TCGA
TCGA.12.3648	GBM	8.7636	NA	Classical	0	TCGA
TCGA.12.3649	GBM	7.9435	NA	Classical	-1	TCGA
TCGA.12.3650	GBM	8.5225	9.58586	Proneural	0	TCGA
TCGA.12.3651	GBM	7.8823	NA	Proneural	-1	TCGA
TCGA.12.3652	GBM	7.6323	8.39221	Classical	-1	TCGA
TCGA.12.3653	GBM	7.2941	8.51849	Classical	-1	TCGA
TCGA.12.5295	GBM	8.0996	9.16062	Classical	0	TCGA
TCGA.12.5299	GBM	8.1083	9.80826	Classical	0	TCGA
TCGA.12.5301	GBM	8.2021	NA	Proneural	0	TCGA
TCGA.14.0736	GBM	6.6816	9.62512	Mesenchymal	-1	TCGA
TCGA.14.0781	GBM	8.3986	9.70204	Mesenchymal	0	TCGA
TCGA.14.0783	GBM	7.8183	NA	Mesenchymal	-1	TCGA
TCGA.14.0786	GBM	7.3816	NA	Classical	-1	TCGA
TCGA.14.0787	GBM	7.2446	8.53936	Classical	-1	TCGA
TCGA.14.0789	GBM	8.3241	9.98731	Mesenchymal	0	TCGA
TCGA.14.0790	GBM	8.6436	9.70853	Classical	1	TCGA
TCGA.14.0812	GBM	8.0366	NA	Mesenchymal	1	TCGA
TCGA.14.0813	GBM	7.4211	NA	Proneural	-1	TCGA
TCGA.14.0817	GBM	8.2262	9.73583	Mesenchymal	1	TCGA
TCGA.14.0865	GBM	8.6426	NA	Proneural	0	TCGA
TCGA.14.0866	GBM	8.3202	NA	Classical	0	TCGA
TCGA.14.0867	GBM	8.2036	NA	Mesenchymal	1	TCGA
TCGA.14.0871	GBM	7.3727	NA	Proneural	-2	TCGA
TCGA.14.1034	GBM	7.8977	9.50146	Classical	0	TCGA
TCGA.14.1037	GBM	6.7938	NA	Mesenchymal	-1	TCGA
TCGA.14.1396	GBM	8.0634	NA	Mesenchymal	-1	TCGA
TCGA.14.1401	GBM	8.0328	NA	Proneural	0	TCGA
TCGA.14.1402	GBM	7.5369	9.64706	Classical	-1	TCGA
TCGA.14.1451	GBM	8.6044	NA	Proneural	0	TCGA
TCGA.14.1452	GBM	8.2488	NA	Classical	0	TCGA
TCGA.14.1453	GBM	7.7542	NA	Classical	-1	TCGA
TCGA.14.1454	GBM	8.6662	NA	Proneural	0	TCGA
TCGA.14.1455	GBM	8.3627	NA	Proneural	0	TCGA
TCGA.14.1456	GBM	8.5491	NA	Proneural	0	TCGA
TCGA.14.1458	GBM	8.2673	NA	Proneural	-1	TCGA
TCGA.14.1459	GBM	8.2923	NA	Mesenchymal	0	TCGA
TCGA.14.1794	GBM	8.0434	NA	Proneural	0	TCGA
TCGA.14.1795	GBM	8.6114	NA	Mesenchymal	0	TCGA
TCGA.14.1821	GBM	7.8233	NA	Proneural	-1	TCGA
TCGA.14.1823	GBM	8.4441	10.4577	Mesenchymal	0	TCGA
TCGA.14.1825	GBM	8.422	9.92492	Proneural	0	TCGA
TCGA.14.1827	GBM	8.3567	NA	Classical	0	TCGA
TCGA.14.1829	GBM	8.6552	10.6448	Mesenchymal	0	TCGA
TCGA.14.2554	GBM	8.681	9.92417	Classical	0	TCGA
TCGA.14.2555	GBM	8.9932	NA	Classical	0	TCGA
TCGA.14.3476	GBM	8.642	NA	Proneural	NA	TCGA
TCGA.14.3477	GBM	8.6054	NA	Proneural	0	TCGA
TCGA.14.4157	GBM	8.3189	NA	Proneural	0	TCGA
TCGA.15.0742	GBM	8.0012	9.10598	Classical	0	TCGA
TCGA.15.1444	GBM	7.9377	9.22742	Proneural	-1	TCGA
TCGA.15.1446	GBM	8.2529	NA	Classical	0	TCGA
TCGA.15.1447	GBM	8.0367	NA	Proneural	-1	TCGA
TCGA.15.1449	GBM	8.2876	NA	Proneural	-1	TCGA
TCGA.16.0846	GBM	7.9133	9.11246	Proneural	-1	TCGA
TCGA.16.0848	GBM	7.921	NA	Proneural	0	TCGA
TCGA.16.0849	GBM	8.6495	NA	Proneural	0	TCGA
TCGA.16.0850	GBM	8.9114	NA	Proneural	0	TCGA
TCGA.16.0861	GBM	7.3406	NA	Classical	-1	TCGA
TCGA.16.1045	GBM	7.8261	9.21043	Mesenchymal	-1	TCGA
TCGA.16.1047	GBM	6.1902	NA	Classical	-2	TCGA
TCGA.16.1048	GBM	7.1372	NA	Classical	-1	TCGA
TCGA.16.1055	GBM	8.4319	NA	Classical	0	TCGA
TCGA.16.1056	GBM	7.5592	NA	Classical	-1	TCGA
TCGA.16.1060	GBM	8.2757	NA	Mesenchymal	0	TCGA
TCGA.16.1062	GBM	8.621	NA	Classical	0	TCGA
TCGA.16.1063	GBM	7.2523	NA	Classical	-1	TCGA
TCGA.16.1460	GBM	8.1473	NA	Proneural	0	TCGA
TCGA.19.0955	GBM	7.6941	NA	Classical	-1	TCGA
TCGA.19.0957	GBM	7.5182	9.56475	Proneural	0	TCGA
TCGA.19.0960	GBM	7.8431	NA	Proneural	-1	TCGA
TCGA.19.0962	GBM	8.7715	NA	Classical	1	TCGA
TCGA.19.0963	GBM	7.75	NA	Proneural	-1	TCGA
TCGA.19.0964	GBM	8.3583	NA	Classical	0	TCGA
TCGA.19.1385	GBM	7.8619	NA	Mesenchymal	-1	TCGA
TCGA.19.1386	GBM	8.2195	NA	Classical	0	TCGA
TCGA.19.1387	GBM	8.0955	NA	Proneural	0	TCGA
TCGA.19.1388	GBM	7.6587	NA	Classical	-1	TCGA
TCGA.19.1389	GBM	6.8951	8.8308	Mesenchymal	-1	TCGA
TCGA.19.1390	GBM	8.4517	9.8391	Proneural	0	TCGA
TCGA.19.1392	GBM	9.1712	NA	Proneural	1	TCGA
TCGA.19.1786	GBM	7.4444	NA	Classical	-1	TCGA
TCGA.19.1787	GBM	7.8526	9.04456	Mesenchymal	0	TCGA
TCGA.19.1788	GBM	7.8525	NA	Classical	NA	TCGA
TCGA.19.1789	GBM	8.5685	NA	Classical	0	TCGA
TCGA.19.1790	GBM	7.8021	NA	Mesenchymal	NA	TCGA
TCGA.19.1791	GBM	8.2516	NA	Classical	0	TCGA
TCGA.19.2619	GBM	7.8732	8.954	Classical	-1	TCGA
TCGA.19.2620	GBM	7.7426	9.08137	Classical	-1	TCGA
TCGA.19.2621	GBM	8.4034	NA	Classical	0	TCGA
TCGA.19.2623	GBM	8.1673	NA	Mesenchymal	0	TCGA
TCGA.19.2624	GBM	8.3075	9.42338	Proneural	0	TCGA
TCGA.19.2625	GBM	7.0638	8.50631	Classical	-1	TCGA
TCGA.19.2629	GBM	7.3785	8.21968	Proneural	-2	TCGA
TCGA.19.2631	GBM	8.0316	NA	Classical	0	TCGA
TCGA.19.4068	GBM	7.6967	NA	Classical	NA	TCGA
TCGA.19.5947	GBM	7.9001	NA	Mesenchymal	-1	TCGA
TCGA.19.5950	GBM	7.3814	NA	Classical	-1	TCGA
TCGA.19.5951	GBM	8.696	NA	Classical	0	TCGA
TCGA.19.5952	GBM	7.6135	NA	Classical	-1	TCGA
TCGA.19.5954	GBM	8.4077	NA	Classical	0	TCGA
TCGA.19.5955	GBM	7.5984	NA	Mesenchymal	-1	TCGA
TCGA.19.5956	GBM	8.3091	NA	Proneural	0	TCGA
TCGA.19.5958	GBM	7.5915	NA	Classical	-1	TCGA
TCGA.19.5959	GBM	7.3076	NA	Classical	-1	TCGA
TCGA.19.5960	GBM	8.3545	10.3493	Classical	0	TCGA
TCGA.26.1438	GBM	7.8433	NA	Mesenchymal	0	TCGA
TCGA.26.1439	GBM	7.6526	NA	Classical	-1	TCGA
TCGA.26.1440	GBM	8.2469	NA	Classical	0	TCGA
TCGA.26.1442	GBM	8.2496	9.37926	Proneural	-1	TCGA
TCGA.26.1443	GBM	8.4497	NA	Classical	0	TCGA
TCGA.26.1799	GBM	8.9085	NA	Classical	0	TCGA
TCGA.26.5132	GBM	7.6649	9.34676	Classical	0	TCGA
TCGA.26.5133	GBM	8.2255	9.83521	Proneural	0	TCGA
TCGA.26.5134	GBM	8.3756	9.35807	Proneural	0	TCGA
TCGA.26.5135	GBM	8.2095	9.27493	Proneural	0	TCGA
TCGA.26.5136	GBM	6.8436	10.3484	Mesenchymal	1	TCGA
TCGA.26.5139	GBM	6.6189	9.81533	Mesenchymal	0	TCGA
TCGA.27.1830	GBM	8.0231	9.77225	Mesenchymal	0	TCGA
TCGA.27.1831	GBM	9.6	10.839	Classical	0	TCGA
TCGA.27.1832	GBM	7.6671	9.36702	Mesenchymal	0	TCGA
TCGA.27.1833	GBM	7.6243	NA	Classical	-1	TCGA
TCGA.27.1834	GBM	7.8839	9.56575	Proneural	1	TCGA
TCGA.27.1835	GBM	8.756	9.5417	Classical	0	TCGA
TCGA.27.1836	GBM	7.7354	NA	Proneural	-1	TCGA
TCGA.27.1837	GBM	8.369	9.31339	Classical	0	TCGA
TCGA.27.1838	GBM	8.6479	NA	Classical	1	TCGA
TCGA.27.2518	GBM	8.944	NA	Classical	0	TCGA
TCGA.27.2519	GBM	8.3277	9.42019	Mesenchymal	0	TCGA
TCGA.27.2521	GBM	8.1047	9.04885	Proneural	-1	TCGA
TCGA.27.2523	GBM	7.6432	8.79237	Classical	-1	TCGA
TCGA.27.2524	GBM	8.4027	9.03982	Mesenchymal	-1	TCGA
TCGA.27.2526	GBM	8.0074	8.6355	Classical	-1	TCGA
TCGA.27.2527	GBM	8.8357	NA	Mesenchymal	0	TCGA
TCGA.27.2528	GBM	8.3162	9.58271	Classical	0	TCGA
TCGA.28.1745	GBM	8.0828	NA	Mesenchymal	NA	TCGA
TCGA.28.1746	GBM	7.6843	NA	Proneural	0	TCGA
TCGA.28.1747	GBM	8.2559	9.16637	Classical	0	TCGA
TCGA.28.1749	GBM	7.6354	NA	Classical	0	TCGA
TCGA.28.1750	GBM	7.9478	NA	Mesenchymal	-1	TCGA
TCGA.28.1751	GBM	7.2112	NA	Mesenchymal	-1	TCGA
TCGA.28.1752	GBM	7.6514	NA	Classical	0	TCGA
TCGA.28.1753	GBM	8.217	9.41172	Mesenchymal	0	TCGA
TCGA.28.1755	GBM	8.3577	NA	Classical	0	TCGA
TCGA.28.1756	GBM	8.2597	NA	Proneural	-1	TCGA
TCGA.28.1757	GBM	8.0909	NA	Classical	0	TCGA
TCGA.28.1760	GBM	8.5102	NA	Mesenchymal	NA	TCGA
TCGA.28.2501	GBM	7.6303	NA	Mesenchymal	-1	TCGA
TCGA.28.2502	GBM	7.6313	NA	Mesenchymal	-1	TCGA
TCGA.28.2506	GBM	8.071	NA	Classical	-1	TCGA
TCGA.28.2509	GBM	8.826	10.3936	Mesenchymal	1	TCGA
TCGA.28.2510	GBM	8.6012	9.72684	Proneural	0	TCGA
TCGA.28.2513	GBM	7.9189	9.05906	Mesenchymal	-1	TCGA
TCGA.28.2514	GBM	8.7344	9.82016	Classical	0	TCGA
TCGA.28.5204	GBM	8.5752	8.97225	Proneural	-1	TCGA
TCGA.28.5207	GBM	7.9731	9.88666	Mesenchymal	0	TCGA
TCGA.28.5208	GBM	7.2316	9.08768	Mesenchymal	-1	TCGA
TCGA.28.5209	GBM	8.0997	8.99267	Mesenchymal	-1	TCGA
TCGA.28.5213	GBM	7.2125	9.30527	Mesenchymal	-1	TCGA
TCGA.28.5214	GBM	7.806	NA	Mesenchymal	0	TCGA
TCGA.28.5215	GBM	7.2253	9.84956	Mesenchymal	1	TCGA
TCGA.28.5216	GBM	8.1529	9.79819	Mesenchymal	1	TCGA
TCGA.28.5218	GBM	7.1442	9.19864	Mesenchymal	0	TCGA
TCGA.28.5219	GBM	6.8298	NA	Classical	0	TCGA
TCGA.28.5220	GBM	7.1269	8.73044	Classical	-1	TCGA
TCGA.28.6450	GBM	8.3704	NA	Classical	0	TCGA
TCGA.32.1970	GBM	7.6038	8.69457	Classical	-1	TCGA
TCGA.32.1973	GBM	7.2084	NA	Proneural	-1	TCGA
TCGA.32.1976	GBM	7.5261	NA	Proneural	-1	TCGA
TCGA.32.1977	GBM	7.8316	NA	Mesenchymal	0	TCGA
TCGA.32.1978	GBM	8.553	NA	Classical	0	TCGA
TCGA.32.1979	GBM	7.8742	NA	Classical	-1	TCGA
TCGA.32.1980	GBM	8.5595	9.42423	Proneural	0	TCGA
TCGA.32.1982	GBM	8.552	9.59392	Classical	0	TCGA
TCGA.32.1986	GBM	8.4514	NA	Mesenchymal	0	TCGA
TCGA.32.1987	GBM	7.7002	NA	Mesenchymal	0	TCGA
TCGA.32.1991	GBM	7.2928	NA	Classical	-1	TCGA
TCGA.32.2491	GBM	7.7049	NA	Mesenchymal	0	TCGA
TCGA.32.2494	GBM	8.0242	NA	Mesenchymal	0	TCGA
TCGA.32.2495	GBM	7.8486	NA	Classical	0	TCGA
TCGA.32.2615	GBM	8.4295	10.0203	Mesenchymal	1	TCGA
TCGA.32.2616	GBM	8.208	9.23465	Classical	0	TCGA
TCGA.32.2632	GBM	7.8483	9.21574	Classical	0	TCGA
TCGA.32.2634	GBM	8.4131	10.0925	Proneural	0	TCGA
TCGA.32.2638	GBM	8.6098	9.88068	Classical	0	TCGA
TCGA.32.4208	GBM	8.598	NA	Proneural	-1	TCGA
TCGA.32.4209	GBM	7.6309	NA	Mesenchymal	NA	TCGA
TCGA.32.4210	GBM	8.349	NA	Proneural	0	TCGA
TCGA.32.4211	GBM	7.3831	NA	Proneural	-1	TCGA
TCGA.32.4213	GBM	7.6181	8.8475	Mesenchymal	-1	TCGA
TCGA.32.4719	GBM	7.5672	NA	Classical	-1	TCGA
TCGA.32.5222	GBM	8.5495	9.70926	Proneural	0	TCGA
TCGA.41.2571	GBM	8.5462	9.11981	Proneural	0	TCGA
TCGA.41.2572	GBM	7.8498	8.66413	Classical	-1	TCGA
TCGA.41.2573	GBM	8.2394	NA	Proneural	-1	TCGA
TCGA.41.2575	GBM	7.2844	NA	Proneural	-1	TCGA
TCGA.41.3392	GBM	7.6708	NA	Classical	-1	TCGA
TCGA.41.3393	GBM	7.3658	NA	Mesenchymal	-1	TCGA
TCGA.41.3915	GBM	8.3098	9.96651	Mesenchymal	1	TCGA
TCGA.41.4097	GBM	7.4452	9.18165	Mesenchymal	-1	TCGA
TCGA.41.5651	GBM	8.468	9.62083	Proneural	0	TCGA
TCGA.76.4925	GBM	7.8326	9.03422	Proneural	-1	TCGA
TCGA.76.4926	GBM	7.5811	9.46017	Mesenchymal	0	TCGA
TCGA.76.4927	GBM	7.7437	9.41623	Classical	NA	TCGA
TCGA.76.4928	GBM	8.114	8.76846	Classical	-1	TCGA
TCGA.76.4929	GBM	7.936	9.55787	Proneural	0	TCGA
TCGA.76.4931	GBM	7.6625	8.75499	Classical	-1	TCGA
TCGA.76.4932	GBM	8.2002	9.55886	Proneural	NA	TCGA
TCGA.76.4934	GBM	8.1892	NA	Proneural	1	TCGA
TCGA.76.4935	GBM	7.7718	NA	Proneural	-1	TCGA
TCGA.76.6191	GBM	8.3887	NA	Proneural	0	TCGA
TCGA.76.6192	GBM	8.2929	NA	Proneural	0	TCGA
TCGA.76.6193	GBM	7.9615	NA	Mesenchymal	0	TCGA
TCGA.76.6282	GBM	7.5003	NA	Mesenchymal	-1	TCGA
TCGA.76.6285	GBM	8.6781	NA	Proneural	0	TCGA
TCGA.81.5910	GBM	8.6033	NA	Classical	0	TCGA
TCGA.87.5896	GBM	8.1503	NA	Classical	0	TCGA
900_00_53_32	GBM	9.4158	NA	NA	NA	Rembrandt
900_00_5317	GBM	9.8152	NA	NA	NA	Rembrandt
900_00_5338	GBM	8.469	NA	NA	NA	Rembrandt
900_00_5342	GBM	9.036	NA	NA	NA	Rembrandt
900_00_5346	GBM	9.2499	NA	NA	NA	Rembrandt
900_00_5379	GBM	8.661	NA	NA	NA	Rembrandt
900_00_5381	GBM	9.3212	NA	NA	NA	Rembrandt
900_00_5384	GBM	9.084	NA	NA	NA	Rembrandt
900_00_5396	GBM	9.2241	NA	NA	NA	Rembrandt
900_00_5404	GBM	9.1495	NA	NA	NA	Rembrandt
900_00_5404_B	GBM	9.0704	NA	NA	NA	Rembrandt
900_00_5413	GBM	9.1899	NA	NA	NA	Rembrandt
900_00_5414	GBM	9.4169	NA	NA	NA	Rembrandt
900_00_5445	GBM	8.8538	NA	NA	NA	Rembrandt
900_00_5458	GBM	8.3401	NA	NA	NA	Rembrandt
900_00_5462	GBM	8.6476	NA	NA	NA	Rembrandt
900_00_5488	GBM	8.826	NA	NA	NA	Rembrandt
900_00_5489	GBM	9.3098	NA	NA	NA	Rembrandt
900_00_5540	GBM	9.5523	NA	NA	NA	Rembrandt
900_00_5541	GBM	10.0781	NA	NA	NA	Rembrandt
900_00_5542	GBM	9.0448	NA	NA	NA	Rembrandt
900_00_5543	GBM	9.0246	NA	NA	NA	Rembrandt
900_00_5544	GBM	9.2983	NA	NA	NA	Rembrandt
900_00_5546	GBM	9.3117	NA	NA	NA	Rembrandt
900_00_5548	GBM	9.4671	NA	NA	NA	Rembrandt
900_00_5551	GBM	9.2343	NA	NA	NA	Rembrandt
900_00_5554	GBM	8.3534	NA	NA	NA	Rembrandt
900_0052_99	GBM	8.6481	NA	NA	NA	Rembrandt
900_0053_03	GBM	8.7247	NA	NA	NA	Rembrandt
E09137	GBM	9.1794	NA	NA	NA	Rembrandt
E09138	GBM	9.1931	NA	NA	NA	Rembrandt
E09139	GBM	8.7775	NA	NA	NA	Rembrandt
E09192	GBM	9.4713	NA	NA	NA	Rembrandt
E09214	GBM	9.4264	NA	NA	NA	Rembrandt
E09233	GBM	9.8025	NA	NA	NA	Rembrandt
E09278	GBM	9.763	NA	NA	NA	Rembrandt
E09331	GBM	9.5493	NA	NA	NA	Rembrandt
E09348	GBM	8.5801	NA	NA	NA	Rembrandt
E09369	GBM	9.4247	NA	NA	NA	Rembrandt
E09405	GBM	8.8417	NA	NA	NA	Rembrandt
E09430	GBM	8.5979	NA	NA	NA	Rembrandt
E09449	GBM	9.0829	NA	NA	NA	Rembrandt
E09451	GBM	9.7146	NA	NA	NA	Rembrandt
E09454	GBM	9.8145	NA	NA	NA	Rembrandt
E09478	GBM	9.3699	NA	NA	NA	Rembrandt
E09483	GBM	9.3788	NA	NA	NA	Rembrandt
E09489	GBM	8.9531	NA	NA	NA	Rembrandt
E09535	GBM	9.1076	NA	NA	NA	Rembrandt
E09569	GBM	9.2603	NA	NA	NA	Rembrandt
E09601	GBM	9.0622	NA	NA	NA	Rembrandt
E09602	GBM	8.8062	NA	NA	NA	Rembrandt
E09605	GBM	9.4376	NA	NA	NA	Rembrandt
E09606	GBM	9.6471	NA	NA	NA	Rembrandt
E09610	GBM	9.4016	NA	NA	NA	Rembrandt
E09615	GBM	9.097	NA	NA	NA	Rembrandt
E09622	GBM	8.2399	NA	NA	NA	Rembrandt
E09623	GBM	9.5387	NA	NA	NA	Rembrandt
E09624	GBM	9.49	NA	NA	NA	Rembrandt
E09647	GBM	9.435	NA	NA	NA	Rembrandt
E09649	GBM	9.4899	NA	NA	NA	Rembrandt
E09654	GBM	8.7279	NA	NA	NA	Rembrandt
E09655	GBM	9.4036	NA	NA	NA	Rembrandt
E09670	GBM	9.8095	NA	NA	NA	Rembrandt
E09680	GBM	9.0583	NA	NA	NA	Rembrandt
E09690	GBM	9.3611	NA	NA	NA	Rembrandt
E09698	GBM	8.9427	NA	NA	NA	Rembrandt
E09722	GBM	10.0681	NA	NA	NA	Rembrandt
E09730	GBM	9.0345	NA	NA	NA	Rembrandt
E09740	GBM	9.252	NA	NA	NA	Rembrandt
E09742	GBM	8.6104	NA	NA	NA	Rembrandt
E09744	GBM	9.4731	NA	NA	NA	Rembrandt
E09752	GBM	8.519	NA	NA	NA	Rembrandt
E09756	GBM	8.7115	NA	NA	NA	Rembrandt
E09759	GBM	9.1082	NA	NA	NA	Rembrandt
E09782	GBM	9.1179	NA	NA	NA	Rembrandt
E09786	GBM	8.6044	NA	NA	NA	Rembrandt
E09787	GBM	8.9532	NA	NA	NA	Rembrandt
E09791	GBM	8.753	NA	NA	NA	Rembrandt
E09800	GBM	8.9602	NA	NA	NA	Rembrandt
E09802	GBM	10.1599	NA	NA	NA	Rembrandt
E09810	GBM	8.699	NA	NA	NA	Rembrandt
E09825	GBM	8.7759	NA	NA	NA	Rembrandt
E09829	GBM	8.741	NA	NA	NA	Rembrandt
E09832	GBM	8.8231	NA	NA	NA	Rembrandt
E09833	GBM	9.0779	NA	NA	NA	Rembrandt
E09842	GBM	8.597	NA	NA	NA	Rembrandt
E09846	GBM	8.97	NA	NA	NA	Rembrandt
E09847	GBM	9.4389	NA	NA	NA	Rembrandt
E09852	GBM	9.9485	NA	NA	NA	Rembrandt
E09857	GBM	8.9968	NA	NA	NA	Rembrandt
E09862	GBM	8.8495	NA	NA	NA	Rembrandt
E09906	GBM	8.1338	NA	NA	NA	Rembrandt
E09907	GBM	9.0852	NA	NA	NA	Rembrandt
E09917	GBM	7.8991	NA	NA	NA	Rembrandt
E09930	GBM	10.0208	NA	NA	NA	Rembrandt
E09938	GBM	8.886	NA	NA	NA	Rembrandt
E09951	GBM	8.7135	NA	NA	NA	Rembrandt
E09956	GBM	9.8778	NA	NA	NA	Rembrandt
E09967	GBM	9.0276	NA	NA	NA	Rembrandt
E10002	GBM	9.6159	NA	NA	NA	Rembrandt
E10012	GBM	8.5053	NA	NA	NA	Rembrandt
E10013	GBM	9.2815	NA	NA	NA	Rembrandt
E10016	GBM	9.48	NA	NA	NA	Rembrandt
E10026	GBM	8.9037	NA	NA	NA	Rembrandt
E10029	GBM	9.195	NA	NA	NA	Rembrandt
E10031	GBM	8.3601	NA	NA	NA	Rembrandt
E10041	GBM	9.689	NA	NA	NA	Rembrandt
E10077	GBM	8.9369	NA	NA	NA	Rembrandt
E10102	GBM	8.3588	NA	NA	NA	Rembrandt
E10110	GBM	10.1515	NA	NA	NA	Rembrandt
E10140	GBM	9.3551	NA	NA	NA	Rembrandt
E10144	GBM	9.6396	NA	NA	NA	Rembrandt
E10158	GBM	9.606	NA	NA	NA	Rembrandt
E10172	GBM	8.3647	NA	NA	NA	Rembrandt
E10184	GBM	9.5351	NA	NA	NA	Rembrandt
E10191	GBM	9.4588	NA	NA	NA	Rembrandt
E10193	GBM	9.5558	NA	NA	NA	Rembrandt
E10203	GBM	9.3218	NA	NA	NA	Rembrandt
E10211	GBM	9.4868	NA	NA	NA	Rembrandt
E10226	GBM	9.3325	NA	NA	NA	Rembrandt
E10227	GBM	9.0647	NA	NA	NA	Rembrandt
E10249	GBM	10.0428	NA	NA	NA	Rembrandt
E10250	GBM	8.9754	NA	NA	NA	Rembrandt
E10252	GBM	9.2239	NA	NA	NA	Rembrandt
E10258	GBM	9.4583	NA	NA	NA	Rembrandt
E10262	GBM	8.9754	NA	NA	NA	Rembrandt
E10264	GBM	9.3729	NA	NA	NA	Rembrandt
E10267	GBM	8.758	NA	NA	NA	Rembrandt
E10271	GBM	8.2961	NA	NA	NA	Rembrandt
E10284	GBM	8.2648	NA	NA	NA	Rembrandt
E10290	GBM	8.4865	NA	NA	NA	Rembrandt
E10292	GBM	8.5077	NA	NA	NA	Rembrandt
E10300	GBM	9.0371	NA	NA	NA	Rembrandt
E10305	GBM	8.9815	NA	NA	NA	Rembrandt
E10306	GBM	8.7902	NA	NA	NA	Rembrandt
E10312	GBM	9.3113	NA	NA	NA	Rembrandt
E10313	GBM	8.6532	NA	NA	NA	Rembrandt
E10318	GBM	9.6656	NA	NA	NA	Rembrandt
E10433	GBM	9.5635	NA	NA	NA	Rembrandt
E10444	GBM	8.124	NA	NA	NA	Rembrandt
E10462	GBM	9.3246	NA	NA	NA	Rembrandt
E10488	GBM	8.8685	NA	NA	NA	Rembrandt
E10512	GBM	9.3927	NA	NA	NA	Rembrandt
E10514	GBM	9.7678	NA	NA	NA	Rembrandt
E10551	GBM	9.4041	NA	NA	NA	Rembrandt
E10596	GBM	9.7598	NA	NA	NA	Rembrandt
E10662	GBM	9.5194	NA	NA	NA	Rembrandt
E50057	GBM	9.4739	NA	NA	NA	Rembrandt
E50074	GBM	8.5537	NA	NA	NA	Rembrandt
E50091	GBM	10.1476	NA	NA	NA	Rembrandt
E50123	GBM	8.9473	NA	NA	NA	Rembrandt
HF0024	GBM	9.0642	NA	NA	NA	Rembrandt
HF0031	GBM	8.7061	NA	NA	NA	Rembrandt
HF0048	GBM	9.4622	NA	NA	NA	Rembrandt
HF0050	GBM	8.8735	NA	NA	NA	Rembrandt
HF0066	GBM	9.4715	NA	NA	NA	Rembrandt
HF0088	Non-tumor	9.6903	NA	NA	NA	Rembrandt
HF0120	Non-tumor	9.6973	NA	NA	NA	Rembrandt
HF0131	Non-tumor	9.5144	NA	NA	NA	Rembrandt
HF0137	Non-tumor	9.2948	NA	NA	NA	Rembrandt
HF0138	GBM	9.4164	NA	NA	NA	Rembrandt
HF0142	GBM	9.3969	NA	NA	NA	Rembrandt
HF0151	Non-tumor	9.9911	NA	NA	NA	Rembrandt
HF0163	Non-tumor	9.7393	NA	NA	NA	Rembrandt
HF0171	Non-tumor	9.8151	NA	NA	NA	Rembrandt
HF0178	Non-tumor	9.1085	NA	NA	NA	Rembrandt
HF0180	GBM	9.5812	NA	NA	NA	Rembrandt
HF0211	Non-tumor	9.2747	NA	NA	NA	Rembrandt
HF0212	GBM	9.3142	NA	NA	NA	Rembrandt
HF0232	Non-tumor	9.7405	NA	NA	NA	Rembrandt
HF0268	GBM	8.4563	NA	NA	NA	Rembrandt
HF0295	Non-tumor	9.8272	NA	NA	NA	Rembrandt
HF0300.3	GBM	9.9106	NA	NA	NA	Rembrandt
HF0303	Non-tumor	9.8266	NA	NA	NA	Rembrandt
HF0377	Non-tumor	9.7917	NA	NA	NA	Rembrandt
HF0383	Non-tumor	9.646	NA	NA	NA	Rembrandt
HF0408	GBM	9.3794	NA	NA	NA	Rembrandt
HF0442.5	GBM	8.9543	NA	NA	NA	Rembrandt
HF0445	GBM	9.4437	NA	NA	NA	Rembrandt
HF0467	Non-tumor	9.6981	NA	NA	NA	Rembrandt
HF0505	GBM	9.4758	NA	NA	NA	Rembrandt
HF0512	Non-tumor	9.8413	NA	NA	NA	Rembrandt
HF0520	GBM	9.4243	NA	NA	NA	Rembrandt
HF0523	Non-tumor	10.1206	NA	NA	NA	Rembrandt
HF0526	Non-tumor	9.8977	NA	NA	NA	Rembrandt
HF0533	Non-tumor	9.3212	NA	NA	NA	Rembrandt
HF0543	GBM	9.6189	NA	NA	NA	Rembrandt
HF0583	GBM	8.2967	NA	NA	NA	Rembrandt
HF0593	Non-tumor	10.0331	NA	NA	NA	Rembrandt
HF0616	Non-tumor	9.8829	NA	NA	NA	Rembrandt
HF0627	GBM	8.9203	NA	NA	NA	Rembrandt
HF0654	GBM	9.2709	NA	NA	NA	Rembrandt
HF0790	GBM	9.0242	NA	NA	NA	Rembrandt
HF0891	GBM	9.6772	NA	NA	NA	Rembrandt
HF0894	GBM	8.363	NA	NA	NA	Rembrandt
HF0963	GBM	9.5952	NA	NA	NA	Rembrandt
HF0986	GBM	8.9245	NA	NA	NA	Rembrandt
HF0990	GBM	8.5296	NA	NA	NA	Rembrandt
HF0992	GBM	8.9633	NA	NA	NA	Rembrandt
HF0996	GBM	9.7362	NA	NA	NA	Rembrandt
HF1058	GBM	9.6868	NA	NA	NA	Rembrandt
HF1077	GBM	9.2579	NA	NA	NA	Rembrandt
HF1078	GBM	10.1688	NA	NA	NA	Rembrandt
HF1097	GBM	8.9191	NA	NA	NA	Rembrandt
HF1122	GBM	10.9862	NA	NA	NA	Rembrandt
HF1137	GBM	9.1056	NA	NA	NA	Rembrandt
HF1139	GBM	8.9522	NA	NA	NA	Rembrandt
HF1178	GBM	9.4375	NA	NA	NA	Rembrandt
HF1191	GBM	8.7052	NA	NA	NA	Rembrandt
HF1220	GBM	8.8409	NA	NA	NA	Rembrandt
HF1262	GBM	9.3218	NA	NA	NA	Rembrandt
HF1269	GBM	9.5073	NA	NA	NA	Rembrandt
HF1292	GBM	8.9909	NA	NA	NA	Rembrandt
HF1297	GBM	9.1594	NA	NA	NA	Rembrandt
HF1318	GBM	9.5213	NA	NA	NA	Rembrandt
HF1338	GBM	9.088	NA	NA	NA	Rembrandt
HF1356	GBM	9.1089	NA	NA	NA	Rembrandt
HF1382	GBM	9.6162	NA	NA	NA	Rembrandt
HF1397	GBM	9.0895	NA	NA	NA	Rembrandt
HF1469	GBM	9.6595	NA	NA	NA	Rembrandt
HF1492	GBM	9.5149	NA	NA	NA	Rembrandt
HF1509	GBM	8.9981	NA	NA	NA	Rembrandt
HF1517	GBM	9.3692	NA	NA	NA	Rembrandt
HF1534	GBM	8.5458	NA	NA	NA	Rembrandt
HF1538	GBM	9.3464	NA	NA	NA	Rembrandt
HF1540	GBM	8.4302	NA	NA	NA	Rembrandt
HF1585	GBM	9.4434	NA	NA	NA	Rembrandt
HF1589	GBM	9.2566	NA	NA	NA	Rembrandt
HF1608	GBM	9.3809	NA	NA	NA	Rembrandt
HF1618	GBM	9.3545	NA	NA	NA	Rembrandt
HF1628	GBM	9.4958	NA	NA	NA	Rembrandt
HF1640	GBM	9.7706	NA	NA	NA	Rembrandt
HF1667	GBM	9.3341	NA	NA	NA	Rembrandt
HF1671	GBM	8.5973	NA	NA	NA	Rembrandt
MD545226	GBM	9.2376	NA	NA	NA	Rembrandt
MD602958	GBM	9.3897	NA	NA	NA	Rembrandt
MD607103	GBM	9.153	NA	NA	NA	Rembrandt
MD607216	GBM	9.0382	NA	NA	NA	Rembrandt
MD608660	GBM	8.5865	NA	NA	NA	Rembrandt
MD621233	GBM	8.4786	NA	NA	NA	Rembrandt
NT1	Non-tumor	9.274	NA	NA	NA	Rembrandt
NT2	Non-tumor	9.7495	NA	NA	NA	Rembrandt
NT3	Non-tumor	9.4415	NA	NA	NA	Rembrandt
NT4	Non-tumor	9.1063	NA	NA	NA	Rembrandt
NT5	Non-tumor	9.5395	NA	NA	NA	Rembrandt
NT6	Non-tumor	9.713	NA	NA	NA	Rembrandt
NT7	Non-tumor	8.998	NA	NA	NA	Rembrandt
